# Supplementary material for: The relationship between physical activity levels and serum vitamin D levels varies among children and adolescents in different age groups
Source: Front Nutr. 2024 Aug 30;11:1435396. doi: 10.3389/fnut.2024.1435396 (PMC11392726; doi:10.3389/fnut.2024.1435396)
Supplement: Supplementary file 1 [file Table_1.XLSX]

## Sheet: Sheet1
SEQN	RIAGENDR	RIDAGEYR	RIDRETH1	INDFMPIR	BMXWT	BMXHT	BMI	BMI_cat	RIDAGEMN	year	LBXSCA	LBXVIDMS	LBXVD3MS	DR1TCALC	DR2TCALC	DR1TVD	DR2TVD	DS1TCALC	DS2TCALC	DS1TVD	DS2TVD	outdoor_time	PA_vol	peak_60	agegroup.3g	caintake	casupp	vdintake	vdsupp1	vdsupp2	vdsupp	catot	vdtot
62163	Male	14	Other/multiracial	4.07	49.4	168.9	17.3168	2	168	G	9.1	47.1	45.69	1495	1190	14.5	6					56.9286	15.3827	56.1383	13-19	1342.5		10.25				1342.5	10.25
62165	Female	14	Non-Hispanic Black	0.57	69.1	159.4	27.1958	3	168	G	9.7	62.2	60.7	637	309	1.9	1.3					132.071	19.0296	53.4898	13-19	473		1.6				473	1.6
62170	Male	15	Other/multiracial	5	63.5	187	18.1589	2	180	G	9.7	85.7	82.49	303	2691	0.8	13.2					88.0714	10.0243	43.6128	13-19	1497		7				1497	7
62171	Male	14	Mexican American	2.46	58.2	171	19.9036	2	168	G	9.4	57.2	55.75	1090	1573	10.8	11					150.786	13.6778	70.0218	13-19	1331.5		10.9				1331.5	10.9
62183	Male	6	Non-Hispanic Black	3.6	26.6	128.6	16.0842	2	72	G		84.4	82.95	1269	1521	9	11.5			10	10	26.6429	19.7763	64.6208	6-12	1395		10.25	10	10	10	1395	20.25
62186	Female	17	Non-Hispanic Black	0.53	63.5	166.4	22.9333	2	204	G	9.1	28.5	27.04	364	515	0.6	2.7					47.3571	11.9293	51.3245	13-19	439.5		1.65				439.5	1.65
62190	Female	15	Mexican American	0.54	38.5	150.5	16.9976	2	180	G	9.4	36.7	35.23	368	341	0.2	5					12	7.00103	30.3954	13-19	354.5		2.6				354.5	2.6
62193	Male	17	Non-Hispanic Black	1.18	98.4	185.7	28.5346	4	204	G	9.4	42	40.56	1000		3.8						205.071	14.6409	41.5712	13-19	1000		3.8				1000	3.8
62194	Female	9	Non-Hispanic White	5	26.7	134.7	14.7155	2	108	G		71.6	69.49	503	1329	0.5	7.5					52.25	17.0524	56.9167	6-12	916		4				916	4
62197	Female	16	Non-Hispanic Black	5	63	167.6	22.4281	2	192	G	9.4	45.4	43.97	983	390	2.8	1.6	200	200	10	10	50.9286	11.3962	45.5025	13-19	686.5	200	2.2	10	10	10	886.5	12.2
62198	Male	7	Non-Hispanic White	0.61	26.3	122.8	17.4405	3	84	G		70.1	68.69	1055	2889	7.7	13.3					241.214	22.9019	80.5634	6-12	1972		10.5				1972	10.5
62210	Male	15	Non-Hispanic White	5	83.7	179.4	26.0064	3	180	G	10	53.7	52.27	1242	1698	3.5	8.9	200	200	10	10	252.5	11.389	51.9624	13-19	1470	200	6.2	10	10	10	1670	16.2
62225	Female	13	Mexican American	4.99	54.7	165	20.0918	2	156	G	9.8	91.8	58.83	1012	485	2.6	2.3					79.2143	16.7735	47.4028	13-19	748.5		2.45				748.5	2.45
62227	Male	19	Non-Hispanic White	5	72.2	178.3	22.7109	2	228	G	9.8	137	135.5	2176	733	14.9	0.8			10	10	224.357	16.5181	56.2565	13-19	1454.5		7.85	10	10	10	1454.5	17.85
62245	Male	8	Other/multiracial	5	23.6	124.1	15.3239	2	96	G		67.8	65.1	1487	873	14.3	2.8	25		5		371.929	18.3374	53.9373	6-12	1180	25	8.55	5		5	1205	13.55
62252	Female	11	Mexican American	2.62	38.8	155.7	16.005	2	132	G		86.8	85.34	1481	775	9	5.8	100	100	10	10	65.6429	14.1357	47.26	6-12	1128	100	7.4	10	10	10	1228	17.4
62260	Male	10	Non-Hispanic White	5	31.5	145.5	14.8794	2	120	G		92.5	91.05	625	1075	1.8	5.7	100	100	10	10	179.357	20.6435	70.5126	6-12	850	100	3.75	10	10	10	950	13.75
62268	Female	15	Mexican American	0.78	46.3	155.6	19.1233	2	180	G	9.6	57.3	55.86	773	509	9.5	0.9					71.5	16.5141	42.8471	13-19	641		5.2				641	5.2
62271	Male	7	Non-Hispanic Black	1.63	45.5	137.5	24.0661	4	84	G		73	71.55	1454		13.9						94.2143	21.3727	64.1003	6-12	1454		13.9				1454	13.9
62272	Male	9	Other Hispanic	0.64	41.3	140.5	20.9217	3	108	G		54	52.58	1111	1560	9.4	13.5					119.7	18.6263	67.4117	6-12	1335.5		11.45				1335.5	11.45
62276	Male	9	Non-Hispanic White	5	23	131.3	13.3413	1	108	G		101	98.48	864	1045	4.8	9.2			30	5	50.9286	19.2362	73.7824	6-12	954.5		7	17.5	17.5	17.5	954.5	24.5
62285	Female	17	Non-Hispanic White	1.31	78.9	154.5	33.0537	4	204	G	9.6	71.4	69.95	1311	977	8.8	3.2					146.5	14.3214	44.0274	13-19	1144		6				1144	6
62296	Male	19	Non-Hispanic Black	5	120.7	173.1	40.2822	4	228	G	9.3	31.6	30.18	838	501	2.4	0.3					233.643	20.0993	44.8904	13-19	669.5		1.35				669.5	1.35
62298	Male	15	Non-Hispanic White	3.8	84.6	178.2	26.6413	3	180	G	9.8	63.5	62.02	1396	1795	4.6	2.7					208.643	18.9734	54.3665	13-19	1595.5		3.65				1595.5	3.65
62300	Female	6	Non-Hispanic Black	4.09	28.3	124.2	18.3461	3	72	G		56.1	53	240	2044	0.5	0.9			5	10	115.929	18.9674	64.7222	6-12	1142		0.7	7.5	7.5	7.5	1142	8.2
62304	Female	6	Mexican American	0.96	24.5	119.2	17.243	3	72	G		61.9	60.4	780	880	6.7	4					137.071	24.0531	63.5527	6-12	830		5.35				830	5.35
62305	Male	10	Mexican American	2.37	59.2	152.1	25.5896	4	120	G		63.2	61.77	1640	661	5.9	5.7					145.357	17.1817	59.4026	6-12	1150.5		5.8				1150.5	5.8
62310	Female	8	Non-Hispanic Black	0.1	33.4	133.6	18.7126	3	96	G		71.4	69.94	734		3.1						198.643	22.195	62.412	6-12	734		3.1				734	3.1
62311	Male	18	Non-Hispanic White	3.92	78.8	179.8	24.3751	2	216	G	9.7	53.2	50.78	2852	2526	22.1	21.7					158.214	14.801	59.6687	13-19	2689		21.9				2689	21.9
62313	Male	7	Mexican American	0.76	52.3	129.7	31.0901	4	84	G		70.7	69.24	650	896	4.3	6.3					106.071	19.4753	57.4768	6-12	773		5.3				773	5.3
62321	Female	8	Other/multiracial	4.03	25.6	125.6	16.2278	2	96	G		87.3	85.86	172	1467	0.6	9.9					18.6429	19.0613	59.8544	6-12	819.5		5.25				819.5	5.25
62331	Male	9	Other/multiracial	3.94	33.1	141.4	16.555	2	108	G		77.4	75.98	550	1468	3.4	7.1					129.357	18.7829	61.5869	6-12	1009		5.25				1009	5.25
62334	Male	9	Non-Hispanic White	0.87	49.9	138	26.2025	4	108	G		69.5	68.02	2208	368	6.9	2.1			5	5	55.2143	10.7247	40.1249	6-12	1288		4.5	5	5	5	1288	9.5
62335	Male	14	Other Hispanic	3.69	56.2	152.5	24.1655	3	168	G	9.6	73.6	72.18	1188	565	3.3	0.7	200	200	10	10	211.786	19.2822	66.6626	13-19	876.5	200	2	10	10	10	1076.5	12
62337	Female	10	Mexican American	1.04	33	136.6	17.6853	2	120	G		70.1	68.61	1291	305	6.5	0.2					136.214	22.2878	59.9897	6-12	798		3.35				798	3.35
62346	Male	19	Other/multiracial	0.22	80.3	171.3	27.3653	3	228	G	9.3	36.3	34.85	1469	253	1.9	1.4					74.9286	13.4406	64.9927	13-19	861		1.65				861	1.65
62351	Male	7	Non-Hispanic White	0.92	27.9	122	18.745	3	84	G		76.1	74.69	906	693	5.2	6.4					94.6429	18.2552	58.3749	6-12	799.5		5.8				799.5	5.8
62354	Female	11	Non-Hispanic White	2.72	43.1	155.6	17.8016	2	132	G		76.7	75.22	1931	807	11.8	2.6					167.929	16.2571	50.4314	6-12	1369		7.2				1369	7.2
62355	Female	16	Other/multiracial	1.79	55.6	164	20.6722	2	192	G	9.1	58.1	55.37	323	162	1.2	0.4					20.5	8.53182	33.7137	13-19	242.5		0.8				242.5	0.8
62360	Male	17	Non-Hispanic Black	1.04	66	186.8	18.9143	2	204	G		42.3	40.83	881	856	6.3	4.2					57.5	9.97209	33.3973	13-19	868.5		5.25				868.5	5.25
62361	Male	7	Non-Hispanic Black	0.21	30.4	127.3	18.7593	3	84	G		62.1	60.65	1005	621	6.3	6.1			10		218.786	29.2039	84.321	6-12	813		6.2	10		10	813	16.2
62362	Female	11	Non-Hispanic Black	1	58	151.3	25.3367	4	132	G		53.1	51.68	514	1079	3.7	6.6					80.5	19.849	62.0142	6-12	796.5		5.15				796.5	5.15
62369	Female	8	Other Hispanic	1.53	25.1	125.3	15.9872	2	96	G		73.7	72.27	973	2037	0.5	13.3					63.3571	20.3711	56.9487	6-12	1505		6.9				1505	6.9
62376	Male	6	Non-Hispanic Black	0.84	25.6	116.5	18.862	4	72	G		52.9	51.48	2022	1456	16	10					47.5	20.6869	62.3966	6-12	1739		13				1739	13
62396	Male	10	Mexican American	0.62	52	149	23.4224	4	120	G		56.2	54.74	832	1278	6	7.5					59.2143	19.6445	58.2044	6-12	1055		6.75				1055	6.75
62401	Female	15	Non-Hispanic White	1.95	66.7	167.6	23.7453	2	180	G	9.8	69	67.5	570	1117	3.2	4.1	300	300	20	20	22.3571	12.1525	36.6182	13-19	843.5	300	3.65	20	20	20	1143.5	23.65
62427	Male	15	Non-Hispanic Black	0.69	56.7	181	17.3072	2	180	G	9.2	49.6	48.12	912	1485	0.7	4.9					170.643	14.6969	42.9491	13-19	1198.5		2.8				1198.5	2.8
62428	Female	12	Non-Hispanic Black	4.2	37.2	147	17.215	2	144	G	9.6	41.3	39.87	669	558	3.5	4.8					64.5	17.6829	62.7832	6-12	613.5		4.15				613.5	4.15
62456	Male	17	Non-Hispanic Black	3.93	93.9	179.8	29.046	4	204	G	9.7	22.6	21.2	622	372	3.6	2.6					33.0714	11.0074	40.9291	13-19	497		3.1				497	3.1
62462	Female	11	Non-Hispanic White	5	54.5	157.3	22.0262	3	132	G		58.3	56.81	1052	1038	9.4	10.1					43.5	13.1887	43.4801	6-12	1045		9.75				1045	9.75
62463	Male	7	Mexican American	0.65	28.3	130	16.7456	2	84	G		54.8	53.39	194	822	0.6	4.1					157.071	20.8203	63.8205	6-12	508		2.35				508	2.35
62469	Male	9	Non-Hispanic Black	0.76	33.8	135.3	18.4638	2	108	G		69	67.57	1638	512	15.4	5.5					74.2143	22.8312	75.7641	6-12	1075		10.45				1075	10.45
62483	Male	11	Non-Hispanic White	0.65	47.9	141.8	23.8223	4	132	G		79.5	78.09	1038	1819	7	11.1					103.5	16.947	52.3245	6-12	1428.5		9.05				1428.5	9.05
62492	Male	6	Other/multiracial	2.48	19.4	116.9	14.1962	2	72	G		65.7	64.24	833	754	1.5	6.5					53.9286	19.8034	76.5787	6-12	793.5		4				793.5	4
62497	Male	12	Non-Hispanic White	4.5	37.3	152.8	15.9758	2	144	G	10	66.1	64.61	283	808	2.2	2					108.214	9.91526	44.875	6-12	545.5		2.1				545.5	2.1
62498	Female	13	Mexican American	3.15	59.4	156.2	24.3458	3	156	G	10.1	55.2	53.77	1189	1121	5.8	5.8					62.0714	16.2062	56.1338	13-19	1155		5.8				1155	5.8
62511	Male	9	Non-Hispanic White	0.44	31.7	130.9	18.5004	2	108	G		82.5	81.05	536		4.2						115.214	20.382	69.7408	6-12	536		4.2				536	4.2
62516	Male	10	Other Hispanic	3.25	45.8	153.3	19.4886	3	120	G		69.1	67.66	1971	1603	12.2	6.7					71.0714	14.4353	56.5819	6-12	1787		9.45				1787	9.45
62525	Male	15	Other/multiracial	0.68	92.3	176.8	29.5282	4	180	G	9.1	50.9	48.54	3531	887	8.9	1.5					143.929	15.2154	45.7166	13-19	2209		5.2				2209	5.2
62534	Male	13	Other/multiracial	0.37	67.1	163	25.255	4	156	G	9.4	63.5	62.01	963	897	3.2	8					91.9286	19.6568	63.6531	13-19	930		5.6				930	5.6
62537	Female	10	Non-Hispanic White	1.62	47	144.7	22.4471	3	120	G		83.2	81.78	929	332	4.8	0.3					193.786	20.8056	55.7346	6-12	630.5		2.55				630.5	2.55
62545	Male	8	Other Hispanic	4.52	29.6	135.2	16.1934	2	96	G		71.1	69.69	514	720	0.3	11		100		5	107.929	17.5481	58.0406	6-12	617		5.65		5	5	617	10.65
62547	Male	9	Mexican American	0.5	59.8	144.2	28.7588	4	108	G		58.2	56.7	2088	708	8.9	7.4					174.786	19.2315	61.3605	6-12	1398		8.15				1398	8.15
62550	Female	9	Other/multiracial	5	35.8	137.7	18.8806	2	108	G		63.1	61.62	910	1131	7.5	7.9					5.5	13.6945	47.0673	6-12	1020.5		7.7				1020.5	7.7
62561	Female	10	Non-Hispanic White	2.91	36.1	142.4	17.8028	2	120	G		56.1	54.65	566	531	1.7	0.2					41.0714	17.9978	58.1753	6-12	548.5		0.95				548.5	0.95
62564	Female	13	Non-Hispanic Black	0.17	122.2	169.1	42.735	4	156	G	9.5	64.9	63.49	835	200	0.2	0.3			50	50	44.0714	15.196	40.4187	13-19	517.5		0.25	50	50	50	517.5	50.25
62574	Female	13	Non-Hispanic White	2.88	78.2	158.8	31.0103	4	156	G	9.2	75.4	73.91	247	137	0.7	3.7					5.35714	8.82557	34.8589	13-19	192		2.2				192	2.2
62578	Female	6	Non-Hispanic White	1.55	34	116.6	25.0082	4	72	G		92.6	91.12	649	653	2.7	4.1					67.7857	18.2804	54.8656	6-12	651		3.4				651	3.4
62580	Female	14	Non-Hispanic White	0.5	49.2	166.2	17.8116	2	168	G	9.6	62.3	60.86	713	1069	6.8	7.3					50.0714	14.0389	51.1318	13-19	891		7.05				891	7.05
62581	Female	10	Non-Hispanic White	5	34.5	142.3	17.0376	2	120	G		73.6	72.11	1359	877	7.7	4.6	7	7			61.5	12.9738	44.0322	6-12	1118	7	6.15				1125	6.15
62590	Male	11	Non-Hispanic Black	1.69	36	150.2	15.9574	2	132	G		32.3	30.89	532		2.2						27.3571	11.014	36.8477	6-12	532		2.2				532	2.2
62591	Male	10	Non-Hispanic White	3.58	35.7	148.6	16.167	2	120	G		55.3	53.84	808	776	5.3	7.7					78.0714	19.1553	68.9661	6-12	792		6.5				792	6.5
62609	Male	9	Non-Hispanic White	0.92	35.5	135.5	19.3352	3	108	G		74.2	72.75	778	695	4.2	6.4					81.6429	15.6077	54.1055	6-12	736.5		5.3				736.5	5.3
62610	Female	12	Other Hispanic	0.39	70.3	152.2	30.3477	4	144	G	9.8	66	64.52	220	1136	0	6.4					45.2143	15.0695	44.8182	6-12	678		3.2				678	3.2
62614	Male	12	Non-Hispanic White	4.47	44.8	156	18.4089	2	144	G	9.8	76.4	74.97	968	849	0.4	1.9			5	5	118.786	15.9497	62.1069	6-12	908.5		1.15	5	5	5	908.5	6.15
62617	Male	8	Other/multiracial	1.11	26.3	133.9	14.6688	2	96	G		81.1	79.69	1605	1522	6.7	8					89.9286	24.5725	87.6722	6-12	1563.5		7.35				1563.5	7.35
62618	Male	10	Other/multiracial	5	29.2	137.7	15.3998	2	120	G		88.8	78.26	549	1712	1.1	0.7	500	500	25	25	122.071	17.5038	55.3243	6-12	1130.5	500	0.9	25	25	25	1630.5	25.9
62620	Female	7	Other Hispanic	0.93	56	133.4	31.4685	4	84	G		73.7	65.48	1229	1202	6.8	6.3					38.2143	20.499	59.6818	6-12	1215.5		6.55				1215.5	6.55
62622	Female	15	Other/multiracial	5	52.1	152.4	22.432	2	180	G	9.7	82.1	76.44	238	458	1.4	0					36.2143	11.7925	36.7081	13-19	348		0.7				348	0.7
62659	Male	18	Other/multiracial	1.65	77.7	174.9	25.4004	2	216	G	9.8	55.6	54.14	1199	1473	9.2	14.9					26.5	12.1212	58.3797	13-19	1336		12.05				1336	12.05
62662	Female	11	Mexican American	1.97	61.8	148	28.214	4	132	G		52.4	50.97	1282	999	6.3	9.2					35.0714	15.1268	47.5307	6-12	1140.5		7.75				1140.5	7.75
62676	Female	17	Non-Hispanic White	1.28	54.7	159.8	21.4207	2	204	G	9.5	103	101.55	1297	954	7.7	4.1					93.7857	15.6614	49.8495	13-19	1125.5		5.9				1125.5	5.9
62687	Male	10	Non-Hispanic Black	2	29.9	142.3	14.7659	2	120	G		66.8	65.37	800	664	5	6.6					85.6429	19.105	54.7833	6-12	732		5.8				732	5.8
62696	Male	13	Non-Hispanic Black	1.3	50	170.6	17.1796	2	156	G	9.6	55	53.51	369	1808	0.1	4.8					74.2143	18.1568	63.7213	13-19	1088.5		2.45				1088.5	2.45
62697	Male	9	Other Hispanic	1.43	48.7	149	21.9359	4	108	G		85.1	83.68	2389	2154	11.8	12.9				10	208.643	18.5851	55.7042	6-12	2271.5		12.35		10	10	2271.5	22.35
62715	Male	10	Non-Hispanic White	3.82	40.5	160	15.8203	2	120	G		85.3	83.89	701	1153	1	9.2					133.786	18.7619	72.5427	6-12	927		5.1				927	5.1
62738	Male	6	Non-Hispanic White	1.11	27.6	128.9	16.6113	2	72	G		82.5	81.07	1216	1442	4.2	10.1					84	16.472	55.0194	6-12	1329		7.15				1329	7.15
62740	Female	19	Non-Hispanic Black	2.7	72.4	156.5	29.5604	3	228	G	9	49.2	47.72	538	672	1.4	1.8					114.643	14.3491	37.8165	13-19	605		1.6				605	1.6
62753	Female	16	Non-Hispanic Black	1.3	51.1	157.5	20.5996	2	192	G	9.6	48.4	46.92	1238	644	7.1	2.1					69.2143	10.4042	37.5473	13-19	941		4.6				941	4.6
62755	Female	19	Non-Hispanic Black	0.66	55.2	162.8	20.8272	2	228	G	10	42.8	41.36	165	115	0	0.5					178.5	17.8565	41.3304	13-19	140		0.25				140	0.25
62756	Male	7	Non-Hispanic White	1.66	18.8	114	14.466	2	84	G		82.8	81.3	933	661	3.2	2.6					129.786	24.5877	95.8143	6-12	797		2.9				797	2.9
62760	Female	10	Other Hispanic	0.89	31.9	131.7	18.3916	2	120	G		49.3	47.88	1275	1308	5.3	7.3					100.5	21.9969	63.5227	6-12	1291.5		6.3				1291.5	6.3
62769	Female	13	Non-Hispanic White	0.89	61.4	151.5	26.7512	4	156	G	9.4	60.3	58.83	972	614	1.3	6					69.0714	14.9078	40.6264	13-19	793		3.65				793	3.65
62786	Male	7	Mexican American	0.74	29.7	128.4	18.0147	3	84	G		66.7	65.28	567	1370	4.1	13.1					69.7857	20.5494	66.8413	6-12	968.5		8.6				968.5	8.6
62790	Female	11	Non-Hispanic Black	0.02	45.7	153.9	19.2947	2	132	G		42.5	41	1227	297	5.2	1.9					190.071	23.3372	67.477	6-12	762		3.55				762	3.55
62800	Female	15	Non-Hispanic White	2.66	47.2	148.3	21.4615	2	180	G	9.7	113	111.84	1668	965	0.8	0.9					139.5	20.0831	69.5995	13-19	1316.5		0.85				1316.5	0.85
62802	Male	6	Non-Hispanic White	1.57	24.4	120.5	16.8041	2	72	G		78.6	77.13	867	1093	4.4	5.6		100		10	56.0714	15.7697	68.1572	6-12	980		5		10	10	980	15
62830	Male	14	Non-Hispanic White	5	61.2	172.3	20.6149	2	168	G	9.8	84.3	82.81	1147	411	4.6	1.3					106.5	16.3947	68.7655	13-19	779		2.95				779	2.95
62833	Female	18	Non-Hispanic White	0.21	97.4	164.5	35.9938	4	216	G	9.1	85	83.55	669	544	1.8	0.6				10	54.5	13.331	38.8325	13-19	606.5		1.2		10	10	606.5	11.2
62834	Male	6	Mexican American	0.8	38	132.4	21.6774	4	72	G		72.5	71	2145	1037	5.1	3.2					79.5	22.0726	70.2285	6-12	1591		4.15				1591	4.15
62844	Male	7	Other/multiracial	2.66	19.8	124.3	12.8151	1	84	G		45.7	44.22	1806		16.6						142.5	21.4239	68.4094	6-12	1806		16.6				1806	16.6
62853	Male	16	Other/multiracial	1.65	64.9	172.1	21.912	2	192	G	10.1	43.7	40.08	1837	263	14	2.8					57.6429	15.7386	67.9145	13-19	1050		8.4				1050	8.4
62854	Male	8	Non-Hispanic Black	0.93	32.6	137.9	17.1431	2	96	G		24.8	23.34	747	460	1.1	1.9					101.929	21.299	68.432	6-12	603.5		1.5				603.5	1.5
62858	Male	17	Non-Hispanic Black	4.86	91.5	193.7	24.3872	2	204	G	9.5	71.9	70.44	1222	568	1.2	0.3					104.833	13.2222	52.8204	13-19	895		0.75				895	0.75
62867	Male	12	Non-Hispanic White	1.05	33.4	140.3	16.968	2	144	G	9.7	77.8	76.38	576	1094	2.9	7.3					52.7857	8.15425	41.5542	6-12	835		5.1				835	5.1
62872	Female	17	Non-Hispanic White	5	51.6	163.6	19.2789	2	204	G	9.3	70.3	68.81	810	993	0.9	0.6					140.071	14.6564	42.77	13-19	901.5		0.75				901.5	0.75
62878	Male	15	Non-Hispanic Black	0.67	67	169.7	23.2654	2	180	G	9.9	45.6	44.15	952	736	8.3	3.3					21.0714	9.5463	43.3823	13-19	844		5.8				844	5.8
62879	Female	14	Non-Hispanic Black	2.43	88.9	149.4	39.8291	4	168	G	9.7	35	33.54	424	237	3.9	0					104.167	12.4866	38.1154	13-19	330.5		1.95				330.5	1.95
62888	Male	6	Non-Hispanic Black	0.57	18.2	107.6	15.7198	2	72	G		74	70.62	569	734	3	6.7					133.929	21.3785	76.8577	6-12	651.5		4.85				651.5	4.85
62890	Female	16	Other/multiracial	5	53.5	159.6	21.0033	2	192	G	9.5	48.4	46.99	592	640	4.4	2.7			20	20	62.6429	14.0001	61.8464	13-19	616		3.55	20	20	20	616	23.55
62907	Female	16	Other Hispanic	0.8	67.2	165.7	24.4751	2	192	G	9.5	38.5	35.99	252	662	5.4	4.7					25.5	14.2525	47.4551	13-19	457		5.05				457	5.05
62911	Male	16	Mexican American	1.85	46	172.3	15.4948	1	192	G	10.1	40	38.53	1568	1462	5.4	3.6					12.7857	10.269	37.8307	13-19	1515		4.5				1515	4.5
62917	Male	13	Non-Hispanic White	3.15	59.9	158	23.9946	3	156	G	9.6	91.8	90.31	2369	2020	19.7	18.9					181.786	19.1021	57.6902	13-19	2194.5		19.3				2194.5	19.3
62925	Female	18	Non-Hispanic White	0.46	65.5	155.2	27.193	3	216	G	10.1	78.1	76.61	734	86	7.2	0.2					64.5	12.2861	38.6242	13-19	410		3.7				410	3.7
62931	Male	15	Other/multiracial	3.47	73.3	164.7	27.022	4	180	G	9.9	69.3	67.89	425	363	1.5	1.7	600				108.5	16.2565	43.4316	13-19	394	600	1.6				994	1.6
62943	Male	15	Other Hispanic	2.83	53.6	178.7	16.7848	2	180	G	9.5	51.2	49.7	1074	1456	1.3	5.3					60.5	11.2179	43.2317	13-19	1265		3.3				1265	3.3
62946	Male	9	Non-Hispanic Black	0.27	27	127.1	16.7137	2	108	G		62.1	60.61	943	1159	1.4	7.6					317.929	25.0631	76.9972	6-12	1051		4.5				1051	4.5
62949	Female	8	Non-Hispanic Black	3.89	41.6	123.2	27.4077	4	96	G		61.4	59.95	1364	1300	6.6	6.5					18.7857	15.5819	59.4337	6-12	1332		6.55				1332	6.55
62959	Female	13	Other/multiracial	5	42.6	160.8	16.4755	2	156	G	9.5	57.2	55.72	693	408	2	4.8					64.6429	13.7879	62.3456	13-19	550.5		3.4				550.5	3.4
62963	Female	6	Other/multiracial	1.15	21.6	114.1	16.5914	2	72	G		77.4	75.93	561	1769	3.5	7.3					36.2143	24.0712	66.6743	6-12	1165		5.4				1165	5.4
62976	Female	18	Non-Hispanic White	5	125.6	152	54.3629	4	216	G	9.2	57.7	53.38	1659	815	6.4	12.8			20	20	53.3571	6.95078	30.6966	13-19	1237		9.6	20	20	20	1237	29.6
62978	Female	18	Mexican American	3.9	46.1	157.3	18.6313	2	216	G	9.9	62.5	61.03	1091	594	7.5	0.1					52.3571	15.2591	48.7263	13-19	842.5		3.8				842.5	3.8
62983	Male	7	Non-Hispanic Black	1.3	29.1	132.2	16.6506	2	84	G		81.3	79.89	1246	1404	7.4	8					215.786	25.3518	92.8968	6-12	1325		7.7				1325	7.7
62986	Male	14	Non-Hispanic White	1.45	62.1	165.4	22.6997	3	168	G	9.6	58.9	57.44	1965	1118	5.8	7.7					89.7857	15.3869	62.2603	13-19	1541.5		6.75				1541.5	6.75
62987	Male	10	Other Hispanic	1.53	27.6	138.4	14.4091	2	120	G		46.5	45.08	1506	2753	6.9	19.4					57.9286	17.1038	52.3783	6-12	2129.5		13.15				2129.5	13.15
62992	Female	9	Mexican American	0.84	60.7	139.6	31.1471	4	108	G		64.3	62.89	907	358	0.4	7.8					37.0714	13.8534	42.7742	6-12	632.5		4.1				632.5	4.1
62996	Female	9	Other Hispanic	1.72	29.1	131.4	16.854	2	108	G		34.2	32.7	863	676	16	2.5					54.3571	17.3759	60.6737	6-12	769.5		9.25				769.5	9.25
63005	Male	19	Mexican American	0.65	90	180.5	27.6241	3	228	G	9.9	53.2	51.71	1412	1998	2.1	1.5					145.786	11.016	35.7381	13-19	1705		1.8				1705	1.8
63011	Female	16	Non-Hispanic White	5	63.6	167.6	22.6417	2	192	G	9.5	62.6	61.13	1598	1061	12.5	7.9	800	400	50	37.5	216.357	18.4567	77.1669	13-19	1329.5	600	10.2	43.75	43.75	43.75	1929.5	53.95
63014	Female	11	Non-Hispanic Black	2.97	40.3	144.6	19.2738	2	132	G		38.9	37.45	863	1568	3.8	12				1.25	40.9286	16.8056	55.8721	6-12	1215.5		7.9		1.25	1.25	1215.5	9.15
63020	Male	6	Mexican American	1.11	19.3	114.8	14.6445	2	72	G		71.3	69.8	1837	3073	13.4	17.4					10.5	17.7383	51.7131	6-12	2455		15.4				2455	15.4
63027	Male	15	Mexican American	1.03	62.2	171.7	21.0984	2	180	G	9.5	83.5	82.01	2534	1428	12.4	10.9					92.5	18.3189	68.7775	13-19	1981		11.65				1981	11.65
63028	Female	6	Mexican American	1.33	23.7	113.2	18.495	3	72	G		82.5	81.09	616		5						132.5	22.7232	59.4183	6-12	616		5				616	5
63032	Male	14	Non-Hispanic Black	0.02	56.6	164.4	20.9417	2	168	G	9.1	46.9	44.19	1488	954	6.4	2.7					134.5	18.1235	64.564	13-19	1221		4.55				1221	4.55
63035	Male	7	Other/multiracial	0.6	48.7	129.7	28.95	4	84	G		69	66.86	439	1498	1.2	11.5	100	100	10	10	50.2143	16.5756	51.9159	6-12	968.5	100	6.35	10	10	10	1068.5	16.35
63042	Female	12	Non-Hispanic Black	4.52	79	171.3	26.9223	4	144	G	9.3	43.9	42.47	1570	1126	8.3	2.7					84.5	15.4129	58.699	6-12	1348		5.5				1348	5.5
63047	Female	6	Non-Hispanic White	1.16	18.7	117.2	13.614	2	72	G		56	54.59	1538	1008	12.7	18					107.5	23.4915	58.5629	6-12	1273		15.35				1273	15.35
63054	Female	11	Mexican American	3.37	54.2	152.9	23.1838	3	132	G		52	50.5	947	938	5.9	5.6					58.3571	19.1943	54.8939	6-12	942.5		5.75				942.5	5.75
63058	Female	13	Other/multiracial	5	58.6	157.6	23.5931	3	156	G	9.2	55.3	53.89	2517	2455	9.5	10					179.071	12.3786	37.8346	13-19	2486		9.75				2486	9.75
63059	Male	7	Non-Hispanic Black	1.13	30.5	125.4	19.3957	4	84	G		68.5	67.04	255	883	1.9	7					32.2143	19.1079	64.2204	6-12	569		4.45				569	4.45
63063	Female	7	Non-Hispanic White	1.17	19.1	118.8	13.5332	2	84	G		75.9	74.48	275	1456	1.2	12.3					103.333	16.5036	63.5419	6-12	865.5		6.75				865.5	6.75
63073	Male	16	Non-Hispanic White	1.26	64.8	171.1	22.1348	2	192	G	9.7	31.1	29.6	2948	2612	7.9	19.2					23.5	7.51769	39.8479	13-19	2780		13.55				2780	13.55
63079	Male	17	Other/multiracial	3.47	66.9	175	21.8449	2	204	G	9.8	53.7	50.31	211	1000	0.2	0.9					62.6429	13.4232	45.79	13-19	605.5		0.55				605.5	0.55
63092	Female	17	Non-Hispanic Black	0.92	71.8	160.3	27.942	3	204	G	8.9	45.6	44.19	622	310	3.2	0.6					93.6429	16.9611	41.2872	13-19	466		1.9				466	1.9
63093	Female	10	Non-Hispanic White	0	33.8	144.2	16.255	2	120	G		74.4	72.99	1027	1113	6.8	6.8				1.25	44.7857	16.5934	55.7081	6-12	1070		6.8		1.25	1.25	1070	8.05
63098	Female	10	Non-Hispanic White	2.63	38.8	144.3	18.6337	2	120	G		72.1	70.65	942	2042	4.3	11.2	100	100	10	10	90.6429	20.616	64.1175	6-12	1492	100	7.75	10	10	10	1592	17.75
63101	Male	6	Non-Hispanic Black	1.48	26.9	123.8	17.5514	3	72	G		55.9	54.47	1329	1297	5.5	5.6					117.214	23.3774	77.5564	6-12	1313		5.55				1313	5.55
63104	Female	6	Non-Hispanic Black	4.97	25.7	125.5	16.3172	2	72	G		38.5	37	108	176	0.7	0.2					9.64286	12.9925	43.2043	6-12	142		0.45				142	0.45
63114	Male	15	Other/multiracial	2.88	56.5	176.4	18.1573	2	180	G	9.8	70.7	69.21	1087	1762	1.1	5.2			20	20	56.7857	14.9041	49.1466	13-19	1424.5		3.15	20	20	20	1424.5	23.15
63118	Male	16	Mexican American	1.48	74.7	166.2	27.0432	3	192	G	9.9	48.3	46.87	1384	1821	23.5	11.8					23.8333	9.1613	40.6891	13-19	1602.5		17.65				1602.5	17.65
63130	Female	16	Other/multiracial	0	39	148.9	17.5904	2	192	G	9.4	25.4	23.99	383		1.3						40.2143	18.141	46.1231	13-19	383		1.3				383	1.3
63135	Male	15	Non-Hispanic Black	1.74	124.1	178.3	39.0363	4	180	G	9.4	21	19.53	427	463	0.3	0.9					87.3571	13.8316	46.9498	13-19	445		0.6				445	0.6
63138	Male	15	Non-Hispanic White	0.92	83.7	180.3	25.7474	3	180	G	9.2	55.3	52.25	1623	701	9.7	0.7	200	200	10	10	52.6429	15.712	50.6891	13-19	1162	200	5.2	10	10	10	1362	15.2
63146	Female	6	Non-Hispanic Black	0.38	22.3	119	15.7475	2	72	G		43.4	40.97	958		3.8						61.2143	21.099	59.6677	6-12	958		3.8				958	3.8
63155	Male	18	Non-Hispanic White	3.92	73.3	174.1	24.1828	2	216	G		54.7	53.23	1067	841	9	3.8					60.9286	12.2275	41.3921	13-19	954		6.4				954	6.4
63157	Male	13	Non-Hispanic White	0.65	48.5	151.6	21.103	2	156	G	10	76.4	74.92	822	1356	5.1	7.9					122.786	22.1775	67.5796	13-19	1089		6.5				1089	6.5
63166	Female	17	Non-Hispanic Black	0.41	63	163.8	23.4808	2	204	G	9.9	42.2	40.7	532	863	2.7	5.9					86.9286	18.7942	43.2981	13-19	697.5		4.3				697.5	4.3
63168	Male	10	Other/multiracial	2.42	41.8	151	18.3325	2	120	G		65.3	63.88	1135		6.2						17.7857	12.0905	44.7775	6-12	1135		6.2				1135	6.2
63173	Male	18	Other/multiracial	1.33	67.3	172	22.7488	2	216	G	9.4	46	43.53	893	641	6.5	8.7					57.6429	17.1082	50.5938	13-19	767		7.6				767	7.6
63175	Male	15	Non-Hispanic White	0.74	48.4	163.7	18.0613	2	180	G	9.8	76	74.56	1243	1450	11.3	13.9					56.5	14.727	48.0184	13-19	1346.5		12.6				1346.5	12.6
63176	Male	19	Non-Hispanic Black	0.65	109.1	180.5	33.4865	4	228	G	9.5	39.7	38.29	583	1364	0.6	4					100.071	9.04132	37.9067	13-19	973.5		2.3				973.5	2.3
63186	Male	11	Other/multiracial	3.16	54.1	148.8	24.4338	4	132	G		71.7	70.22	1054	950	5.5	5.9			2.5	2.5	166.071	20.8967	76.7519	6-12	1002		5.7	2.5	2.5	2.5	1002	8.2
63232	Female	14	Non-Hispanic Black	1.48	76.4	167.4	27.2636	4	168	G	10	34.1	32.61	227	270	0.1	0.1					53.3571	15.4018	43.3773	13-19	248.5		0.1				248.5	0.1
63239	Female	6	Non-Hispanic Black	0.57	19.8	108.5	16.8192	2	72	G		46.3	44.89	1817	1343	9.1	7.6					59.9286	23.3646	77.3747	6-12	1580		8.35				1580	8.35
63246	Male	13	Non-Hispanic Black	5	58	176.3	18.6605	2	156	G	9.5	32.2	30.74	1479	569	3	0.4					91.6429	9.0271	35.9135	13-19	1024		1.7				1024	1.7
63250	Male	17	Non-Hispanic White	2.6	62	180.2	19.0933	2	204	G	9.7	98.9	97.47	680	392	3.6	4.4					66.6429	12.3459	42.6653	13-19	536		4				536	4
63252	Male	7	Non-Hispanic Black	3.3	28.9	133.5	16.2157	2	84	G		46.3	44.16	659	1554	0	10.8					31.5	17.7457	63.6503	6-12	1106.5		5.4				1106.5	5.4
63256	Male	9	Non-Hispanic Black	2.86	48.5	130.9	28.305	4	108	G		64.4	62.97	2309		16.1						29.1667	15.3098	55.5329	6-12	2309		16.1				2309	16.1
63277	Male	18	Non-Hispanic White	3.15	107.9	187.6	30.6588	4	216	G	9.6	59.6	58.12	1395	348	2.9	0.9	800				140.5	10.7789	39.3762	13-19	871.5	800	1.9				1671.5	1.9
63280	Male	12	Other/multiracial	5	36.2	138.6	18.8444	2	144	G	9.5	75.5	74	1131	1271	7	6.2					177.929	21.4586	93.725	6-12	1201		6.6				1201	6.6
63289	Male	6	Non-Hispanic White	4.07	25.5	125.9	16.0875	2	72	G		90	88.6	1589	1646	15.1	12.7					85.0714	19.2136	64.6234	6-12	1617.5		13.9				1617.5	13.9
63299	Male	17	Mexican American	2.6	64.1	161.8	24.485	2	204	G	9.3	55.9	54.46	972		6.6						75.6429	15.0053	52.3346	13-19	972		6.6				972	6.6
63316	Male	10	Non-Hispanic Black	4.25	56.2	144.9	26.767	4	120	G		51.6	50.14	354	1554	2.3	5.7					197.071	18.041	72.1445	6-12	954		4				954	4
63321	Male	6	Non-Hispanic White	5	22.9	113.9	17.6518	3	72	G		89.7	88.27	1400	1624	5.9	13.6			5	10	302.786	24.1626	78.3427	6-12	1512		9.75	7.5	7.5	7.5	1512	17.25
63332	Female	15	Mexican American	0.87	49.3	157.1	19.9754	2	180	G	9.2	48	46.58	2854	508	4.6	1.6					85.9286	16.6979	48.1198	13-19	1681		3.1				1681	3.1
63336	Female	9	Other/multiracial	0.91	26.3	125.8	16.6186	2	108	G		49.8	48.3	935	548	6.9	5.4	425		10		73.6429	17.9857	57.1142	6-12	741.5	425	6.15	10		10	1166.5	16.15
63342	Male	10	Other/multiracial	3.98	46	148.8	20.7755	3	120	G		62.9	61.46	626	692	3.8	4.3				10	168.071	18.2869	68.7934	6-12	659		4.05		10	10	659	14.05
63347	Female	15	Mexican American	1.3	93	163.7	34.7045	4	180	G	9.7	36.2	34.72	218	1291	0.2	2.4					98.6429	14.0556	50.7531	13-19	754.5		1.3				754.5	1.3
63350	Male	16	Non-Hispanic White	5	95.3	175.4	30.9766	4	192	G	9.3	24.9	23.49	623	697	2.4	3.9					73.7857	15.2282	65.8275	13-19	660		3.15				660	3.15
63358	Male	6	Non-Hispanic White	0.76	18.5	117.9	13.309	1	72	G		81.6	80.19	541	1109	7.9	5.7					63.9286	20.8061	83.3333	6-12	825		6.8				825	6.8
63366	Female	11	Non-Hispanic Black	0.37	57.4	154.8	23.9536	3	132	G		43.9	42.43	1437	374	3.1	0.5			3.38		118.643	23.1925	61.9889	6-12	905.5		1.8	3.38		3.38	905.5	5.18
63367	Male	10	Non-Hispanic Black	2.17	34.3	143.1	16.75	2	120	G		42.8	41.34	279		1.7						101.071	16.6354	54.588	6-12	279		1.7				279	1.7
63368	Female	6	Mexican American	2.1	29.5	123.6	19.3101	4	72	G		54.1	52.61	659	1321	2.6	13.9					130.214	21.6102	62.7803	6-12	990		8.25				990	8.25
63370	Female	6	Other Hispanic	0.22	33.3	123.9	21.6921	4	72	G		46.9	45.43	1395	1670	5	7.2					97	23.001	72.5249	6-12	1532.5		6.1				1532.5	6.1
63375	Female	17	Non-Hispanic White	1.45	68	157.7	27.343	3	204	G	8.9	70.4	68.98	642		0.8				25		79.9286	11.425	35.0876	13-19	642		0.8	25		25	642	25.8
63376	Male	10	Mexican American	0.54	47.3	142	23.4576	4	120	G		52	50.56	1251	904	5	6					103.214	19.0118	59.8747	6-12	1077.5		5.5				1077.5	5.5
63378	Female	18	Mexican American	1.03	55.7	167.8	19.782	2	216	G	9.4	50.2	48.71	1355	962	4.4	3.9					19.0714	10.9694	37.8113	13-19	1158.5		4.15				1158.5	4.15
63386	Male	7	Other Hispanic	0.78	26.1	117.7	18.8403	3	84	G		80.4	78.91	1617	1054	12.4	6.2	100		10		121	21.3489	85.995	6-12	1335.5	100	9.3	10		10	1435.5	19.3
63393	Female	19	Mexican American	2.24	104.3	162.1	39.6934	4	228	G	9.5	14.5	13.01	1127	780	5.5	0.9					29.2143	19.1896	47.1782	13-19	953.5		3.2				953.5	3.2
63403	Male	8	Non-Hispanic Black	2.22	48.8	139.4	25.1128	4	96	G		70.7	69.2	1163	1348	3.1	13.9					37.6429	15.1844	53.5576	6-12	1255.5		8.5				1255.5	8.5
63406	Male	12	Non-Hispanic Black	0.92	40.4	145.7	19.031	2	144	G	9.6	38.1	36.63	698	582	1.7	2.4					128.929	16.5314	52.3967	6-12	640		2.05				640	2.05
63408	Male	8	Non-Hispanic Black	0.38	23.6	121.8	15.9081	2	96	G		61.7	60.2	1055	1843	7.5	9.5					217.929	22.3837	72.0311	6-12	1449		8.5				1449	8.5
63411	Male	19	Non-Hispanic Black	5	65.5	175.6	21.2418	2	228	G	9.2	46	44.53	477	848	0.4	3.3		250		5	88.0714	16.4511	52.8749	13-19	662.5		1.85		5	5	662.5	6.85
63415	Male	18	Non-Hispanic Black	0.96	94.5	168.4	33.3233	4	216	G	10.2	47.9	46.41	304	79	0.2	0.2					91.2143	11.6857	37.3055	13-19	191.5		0.2				191.5	0.2
63417	Female	6	Non-Hispanic White	1.88	19.6	114.4	14.9763	2	72	G		84	82.53	1235	940	1.2	3.9		100		10	182.333	22.3338	72.4966	6-12	1087.5		2.55		10	10	1087.5	12.55
63421	Male	13	Other/multiracial	0.33	43.3	160.6	16.7879	2	156	G	10	28.6	27.16	725	835	5.9	9					71.3571	14.46	52.6168	13-19	780		7.45				780	7.45
63424	Male	17	Mexican American	0.94	83	178.2	26.1374	3	204	G	9.7	23.9	21.5	370	1306	1.3	4.5				25	5.78571	9.43057	40.6701	13-19	838		2.9		25	25	838	27.9
63427	Female	9	Non-Hispanic Black	2.58	33.9	141.8	16.8596	2	108	G		63.8	62.37	1514	2270	6.3	9.3			10	10	64.2143	20.8349	67.1402	6-12	1892		7.8	10	10	10	1892	17.8
63428	Female	13	Mexican American	1.12	40.7	156.9	16.5329	2	156	G	9.8	62	60.57	649	1537	1.7	10.3					101.357	14.6489	50.1095	13-19	1093		6				1093	6
63432	Male	7	Non-Hispanic White	2.74	26.8	134	14.9254	2	84	G		73.5	72.1	1858	2044	5.6	11.9		100		10	150.929	22.47	67.0078	6-12	1951		8.75		10	10	1951	18.75
63435	Male	14	Non-Hispanic White	0.8	123.5	174.3	40.6511	4	168	G	9.6	60.8	59.31	779	576	3.4	2					36.3571	10.5618	40.7269	13-19	677.5		2.7				677.5	2.7
63446	Male	16	Non-Hispanic Black	1.16	60.2	172.9	20.1375	2	192	G		63.3	61.85	1099	579	10.2	3.3					175.643	14.4131	44.4789	13-19	839		6.75				839	6.75
63447	Female	9	Non-Hispanic Black	1.32	38.4	130.5	22.5481	4	108	G		68.8	67.38	728	619	3.7	4.7					331.357	24.3539	83.5961	6-12	673.5		4.2				673.5	4.2
63452	Male	11	Non-Hispanic Black	0	75.8	157.1	30.7126	4	132	G		26.8	25.34	434	763	4.6	8					32.9286	21.2813	58.6722	6-12	598.5		6.3				598.5	6.3
63464	Male	7	Mexican American	1.55	38.3	130.9	22.3522	4	84	G		54.8	53.39	2151	1849	11.3	6.7					73.5	22.5998	73.0949	6-12	2000		9				2000	9
63467	Female	10	Non-Hispanic Black	0.85	51.3	141.4	25.6577	4	120	G		38	36.59	756	58	5.1	0.1					9.07143	14.4908	45.7331	6-12	407		2.6				407	2.6
63479	Female	19	Non-Hispanic Black	0.16	62.3	176	20.1123	2	228	G	9.5	68.3	66.89	328	941	0.7	0.3	500		25		162	17.7387	49.3678	13-19	634.5	500	0.5	25		25	1134.5	25.5
63480	Female	9	Mexican American	0.89	29.7	127	18.414	2	108	G		81.9	80.44	1270		14.3						55.6429	19.6747	64.7108	6-12	1270		14.3				1270	14.3
63486	Female	11	Other Hispanic	5	34.3	147.9	15.6804	2	132	G		60.5	59.06	1311	1240	6.8	5.2	300		10		156.214	19.9237	62.041	6-12	1275.5	300	6	10		10	1575.5	16
63487	Male	17	Non-Hispanic Black	3.7	76.7	176.5	24.621	2	204	G	9.9	43	41.53	1306	261	5.5	1.4	375		5		24.2143	15.9188	64.7682	13-19	783.5	375	3.45	5		5	1158.5	8.45
63488	Female	6	Non-Hispanic Black	3.36	40.5	133.3	22.7926	4	72	G		76.7	75.26	1352	759	2.7	2.6					108.929	20.5002	61.215	6-12	1055.5		2.65				1055.5	2.65
63490	Female	11	Non-Hispanic White	1.18	44.2	155.2	18.3501	2	132	G		62.7	61.2	392	319	3	0.2					38.0714	16.0363	68.0863	6-12	355.5		1.6				355.5	1.6
63495	Female	14	Other/multiracial	1.55	44.5	159.2	17.558	2	168	G	9.8	64.5	63.01	311	1186	0.3	6.4					41.6429	16.6879	52.0885	13-19	748.5		3.35				748.5	3.35
63517	Male	10	Other/multiracial	5	27.6	129.3	16.5087	2	120	G		69.9	68.48	1967	1493	11.1	8.1					153.214	20.6493	80.7605	6-12	1730		9.6				1730	9.6
63521	Female	15	Other/multiracial	5	44	149.8	19.6078	2	180	G	9.7	70.5	69.06	636	912	0.8	3.2					52.7857	13.1238	41.6419	13-19	774		2				774	2
63522	Male	6	Non-Hispanic Black	0.75	32.5	126.7	20.2456	4	72	G		85.6	84.13	764	1541	4.3	8.5	100	100	10	10	83.7857	19.2721	61.4969	6-12	1152.5	100	6.4	10	10	10	1252.5	16.4
63526	Female	9	Non-Hispanic White	2.96	42.3	141.7	21.0669	3	108	G		70.3	68.83	683	864	2.6	6.8					50.5	17.5697	53.2191	6-12	773.5		4.7				773.5	4.7
63527	Female	11	Mexican American	0.92	31	139.3	15.9757	2	132	G		45.2	43.7	913	1360	6.3	10.3					33.2143	11.323	35.9802	6-12	1136.5		8.3				1136.5	8.3
63539	Male	14	Mexican American	0.87	80.5	173.9	26.6193	4	168	G	9.5	60.7	59.24	1588	1379	10.5	5.5					61.2143	15.7376	56.2937	13-19	1483.5		8				1483.5	8
63567	Female	9	Other/multiracial	2.51	38.9	137.7	20.5155	3	108	G		54.9	53.45	1518	1432	9.9	5.8	200			10	105.786	13.8117	49.1353	6-12	1475	200	7.85		10	10	1675	17.85
63574	Male	6	Other/multiracial	5	18.4	114.2	14.1087	2	72	G		87.4	83.5	844	1274	14.1	12.3	200	200	18	18	70.9286	18.1498	66.5867	6-12	1059	200	13.2	18	18	18	1259	31.2
63575	Male	19	Other/multiracial	2.6	68.4	168.7	24.034	2	228	G	9.1	30.8	29.34	637	333	3.4	0.4					81.0714	13.6269	42.8602	13-19	485		1.9				485	1.9
63580	Male	9	Non-Hispanic White	0.67	25.8	126.4	16.1483	2	108	G		77.9	76.41	281	312	1.4	0.1					181.786	20.252	84.1883	6-12	296.5		0.75				296.5	0.75
63581	Female	14	Other/multiracial	1.91	47.5	151.5	20.6951	2	168	G	9.1	30.1	28.62	142	629	0.1	5.2					5.21429	14.4826	43.8055	13-19	385.5		2.65				385.5	2.65
63585	Female	8	Non-Hispanic Black	0.76	38.7	131.8	22.2782	4	96	G		46.4	44.97	669	1119	1.5	6.4					37.2143	20.3361	58.3137	6-12	894		3.95				894	3.95
63598	Female	18	Other Hispanic	2.96	63.6	167.4	22.6958	2	216	G	9.3	46.2	44.11	832	662	5.1	3.3					94.7857	12.8673	39.5293	13-19	747		4.2				747	4.2
63600	Female	10	Non-Hispanic White	3.44	49.4	141.9	24.5336	4	120	G		53.8	52.36	586		2.7						95.5	19.8717	64.4951	6-12	586		2.7				586	2.7
63603	Male	11	Mexican American	1.74	58.3	153.5	24.743	4	132	G		51.6	50.1	229	1029	0	12	600	600			44.5	16.9924	66.0715	6-12	629	600	6				1229	6
63605	Male	7	Non-Hispanic Black	0.4	31	132.6	17.6309	3	84	G		88.6	87.16	629		5.9						246.786	24.535	75.6608	6-12	629		5.9				629	5.9
63606	Male	6	Non-Hispanic White	0.67	19.7	115.5	14.7673	2	72	G		79.5	78.08	445	1461	0	10					189.786	24.4825	95.2893	6-12	953		5				953	5
63610	Male	16	Non-Hispanic Black	2.17	81.7	183.5	24.2633	3	192	G	9.9	60.7	59.21	176	1058	0.2	4.2					85.0714	13.8766	48.5849	13-19	617		2.2				617	2.2
63616	Male	9	Other/multiracial	1.08	46.2	143	22.5928	4	108	G		77.5	76.01	1143	643	7	1.1			10	10	84.3571	20.2012	63.1841	6-12	893		4.05	10	10	10	893	14.05
63624	Female	7	Mexican American	1.73	25.9	116.9	18.9527	3	84	G		79.7	78.22	739	952	6.1	6.5					54.0714	21.7891	57.7451	6-12	845.5		6.3				845.5	6.3
63636	Male	17	Non-Hispanic Black	0.44	61.1	174.8	19.9967	2	204	G	9.4	40	38.53	1199	952	16.3	3.2					90.7857	16.4866	47.5159	13-19	1075.5		9.75				1075.5	9.75
63641	Male	12	Non-Hispanic White	3.44	81.4	159.4	32.0367	4	144	G	10	66	64.57	1379	1151	14	5.5					85.6429	13.2358	41.2726	6-12	1265		9.75				1265	9.75
63643	Female	18	Non-Hispanic White	2.1	100.2	176.9	32.0193	4	216	G		59.5	58.02	1740	794	8.5	2.2					47.6429	12.3315	42.7641	13-19	1267		5.35				1267	5.35
63654	Male	11	Other Hispanic	1.66	41.4	134	23.0564	3	132	G		55.3	53.86	1559	998	7.1	6.1					277.643	28.641	91.1437	6-12	1278.5		6.6				1278.5	6.6
63655	Female	17	Non-Hispanic White	5	61.5	164.8	22.6444	2	204	G	9.6	98.7	97.29	1557	1497	8.5	8					227.071	11.6422	35.2889	13-19	1527		8.25				1527	8.25
63670	Female	8	Non-Hispanic Black	1.06	26.2	134.8	14.4185	2	96	G		69	67.54	1148	878	3.7	5.8					77.3571	19.5902	60.4629	6-12	1013		4.75				1013	4.75
63672	Male	9	Other Hispanic	0.32	50.7	141.1	25.4656	4	108	G		55.1	53.65	1315	684	11.3	5.5					74.5	16.7587	52.3279	6-12	999.5		8.4				999.5	8.4
63675	Male	12	Non-Hispanic White	5	33.1	147.4	15.2347	2	144	G	10.2	76.4	74.98	1389	700	7	3.8					134.786	12.0111	47.9925	6-12	1044.5		5.4				1044.5	5.4
63682	Male	14	Non-Hispanic White	3.9	65.4	179.6	20.2752	2	168	G	9.7	63.3	61.81	952	804	4.9	2.2					57.3571	12.3013	38.0138	13-19	878		3.55				878	3.55
63693	Female	11	Mexican American	1.91	50.5	151.4	22.0313	3	132	G		40.4	38.97	866	973	6	4.2					92.5	15.8055	45.2036	6-12	919.5		5.1				919.5	5.1
63702	Female	11	Non-Hispanic White	5	49.1	148.1	22.3857	3	132	G		74.9	73.4	1143	1261	3	12.4					33.0714	16.146	59.5768	6-12	1202		7.7				1202	7.7
63705	Male	8	Other Hispanic	0.38	35.1	126.5	21.9344	4	96	G		54	52.55	1361	1822	9	12.3					140.786	26.5563	84.0953	6-12	1591.5		10.65				1591.5	10.65
63726	Female	12	Other Hispanic	0.4	62.8	154.2	26.4114	4	144	G	9.7	60.8	59.35	1293	534	5.2	1.9					89.3571	19.6262	52.6549	6-12	913.5		3.55				913.5	3.55
63728	Female	11	Mexican American	1.53	40.6	153.9	17.1415	2	132	G		64.2	62.74	995	1150	7.3	4.8					43.3	17.4854	44.5818	6-12	1072.5		6.05				1072.5	6.05
63730	Male	14	Non-Hispanic White	5	62.5	170.2	21.5755	2	168	G	9.5	29.1	27.7	1176		8.7						37.0714	11.0726	39.3316	13-19	1176		8.7				1176	8.7
63740	Male	8	Non-Hispanic White	1.09	27.1	132.8	15.3664	2	96	G		59.3	57.89	645	1645	5.8	10.8					72.6429	18.1137	55.8213	6-12	1145		8.3				1145	8.3
63748	Female	11	Other Hispanic	2.26	48.3	159.6	18.9619	2	132	G		64	62.54	2971	1323	9.1	8.5		300		20	106.214	18.0102	65.578	6-12	2147		8.8		20	20	2147	28.8
63760	Male	16	Non-Hispanic Black	1.39	55.2	179.2	17.1895	2	192	G	9.6	46.3	44.86	650	1282	4.6	0.9					33.5	12.5605	41.4522	13-19	966		2.75				966	2.75
63763	Female	17	Other/multiracial	1.24	84.2	163.7	31.4206	4	204	G	9	27.9	26.45	140	351	1	1.8					40.0714	15.8114	56.6608	13-19	245.5		1.4				245.5	1.4
63770	Female	11	Non-Hispanic Black	0.86	46.4	149.1	20.8719	3	132	G		18.8	17.35	526	758	0.9	7.3					44.5	16.1579	46.7116	6-12	642		4.1				642	4.1
63774	Male	8	Non-Hispanic White	1.17	29.3	136.2	15.7948	2	96	G		90.3	88.83	1280	1853	7.4	11					84.7857	17.7698	61.8679	6-12	1566.5		9.2				1566.5	9.2
63776	Male	7	Mexican American	0.51	25	127.1	15.4757	2	84	G		95.1	93.68	1209	1229	9.1	8					112.929	20.2381	70.258	6-12	1219		8.55				1219	8.55
63778	Female	14	Non-Hispanic Black	0.53	54	168.1	19.1099	2	168	G	9.5	72.9	70.43	1497	978	2.3	1.2			5		83.2143	15.7405	43.4774	13-19	1237.5		1.75	5		5	1237.5	6.75
63783	Female	10	Non-Hispanic Black	3.7	38	144.4	18.2242	2	120	G		27.1	25.7	371		0.2						20.6429	14.5367	51.0264	6-12	371		0.2				371	0.2
63790	Male	11	Non-Hispanic Black	0.74	38.5	141.5	19.2286	2	132	G		56.1	54.69	1143		7.8						107.5	15.1421	52.2587	6-12	1143		7.8				1143	7.8
63797	Male	14	Non-Hispanic White	3.89	54	152.7	23.1588	3	168	G	9.6	102	100.13	1221	1731	5.9	10.6					53.7	10.1266	39.345	13-19	1476		8.25				1476	8.25
63809	Female	10	Non-Hispanic White	2.13	26.1	135.8	14.1528	2	120	G		95.2	93.78	460	571	2.3	0.4					168.786	15.6648	48.1801	6-12	515.5		1.35				515.5	1.35
63815	Male	8	Non-Hispanic Black	1.13	26	131.1	15.1275	2	96	G		70.4	68.91	1941	1978	11.5	16.2					99.0714	20.9501	75.3408	6-12	1959.5		13.85				1959.5	13.85
63822	Male	13	Non-Hispanic Black	2.19	48.7	162.8	18.3747	2	156	G	10	50.5	49.02	159	688	0	3.7					100.929	13.9835	44.2085	13-19	423.5		1.85				423.5	1.85
63833	Male	9	Other Hispanic	0.78	29.9	135.4	16.3092	2	108	G		68.6	67.15	1429	616	9.7	3.8					89.5	20.0779	84.7965	6-12	1022.5		6.75				1022.5	6.75
63836	Male	16	Non-Hispanic Black	0.92	82.7	169.2	28.8872	4	192	G	9.6	26.5	25.05	647	331	6.3	2.3					180.643	15.0546	42.6967	13-19	489		4.3				489	4.3
63840	Male	10	Non-Hispanic White	3.04	67.3	152.6	28.9005	4	120	G		91.3	89.87	897	903	4	3.1	125	125	10	10	113.071	19.9114	67.442	6-12	900	125	3.55	10	10	10	1025	13.55
63851	Male	9	Non-Hispanic Black	0.27	28.7	130.8	16.7751	2	108	G		61.4	59.93	580	1415	4.4	10.5					233.357	16.413	55.5632	6-12	997.5		7.45				997.5	7.45
63872	Female	18	Other/multiracial	1.17	39	156.8	15.8625	1	216	G	9.6	34.4	32.93	696	222	0.3	7.4					28.0714	11.3901	34.0336	13-19	459		3.85				459	3.85
63876	Female	9	Non-Hispanic Black	0.52	37.9	150.6	16.7105	2	108	G		66.6	65.12	982	1229	3.9	4					50.7857	13.1242	43.712	6-12	1105.5		3.95				1105.5	3.95
63886	Female	7	Other/multiracial	5	21.4	123.2	14.0991	2	84	G		66	64.6	582	701	0.6	3.7				5	120.071	17.9935	50.9262	6-12	641.5		2.15		5	5	641.5	7.15
63897	Female	7	Other Hispanic	1.68	52.8	136.5	28.338	4	84	G		70.9	69.44	1453	1582	4.6	12			5	5	38.5	20.5564	51.4877	6-12	1517.5		8.3	5	5	5	1517.5	13.3
63901	Male	12	Other Hispanic	0.27	52.6	169.7	18.2651	2	144	G	9.5	62.7	61.21	1084	1357	5.2	4.3					109.071	20.1059	71.829	6-12	1220.5		4.75				1220.5	4.75
63903	Male	19	Non-Hispanic Black	3.93	112.3	182.1	33.8657	4	228	G	9.3	21.9	20.5	2334	833	7.1	2.3					23.2143	10.199	40.3584	13-19	1583.5		4.7				1583.5	4.7
63906	Male	8	Non-Hispanic Black	1.03	31.6	131.1	18.3858	3	96	G		48.8	43.76	1411	1585	8	6.2					41.5	16.7834	54.4709	6-12	1498		7.1				1498	7.1
63913	Male	18	Other Hispanic	0.25	79	169.7	27.4324	3	216	G	9.6	23.5	22.03	513		0.7						43.9286	14.8456	38.7467	13-19	513		0.7				513	0.7
63914	Female	7	Mexican American	2.6	25.7	131.9	14.7721	2	84	G		75.9	74.45	780	992	5.6	4.9					113.786	16.4906	52.7887	6-12	886		5.25				886	5.25
63934	Male	18	Other Hispanic	0.51	108.5	177.2	34.5543	4	216	G	9.5	59.9	58.48	1171	883	7.1	7.4					57.7857	12.9334	48.1779	13-19	1027		7.25				1027	7.25
63935	Male	17	Non-Hispanic White	0.62	55.4	170.7	19.0127	2	204	G	9.5	83.4	81.97	926	640	2.8	1.6					219.3	22.3413	51.0973	13-19	783		2.2				783	2.2
63937	Female	15	Non-Hispanic Black	2.78	86.7	171.8	29.3747	4	180	G	9.4	21	19.51	1464	496	6.2	4.3					46.5	7.80957	31.4912	13-19	980		5.25				980	5.25
63938	Female	12	Non-Hispanic Black	4.97	64.5	167.4	23.017	3	144	G	9.6	41.9	40.45	1372	197	6.4	2.4					14.5	14.4994	48.9764	6-12	784.5		4.4				784.5	4.4
63940	Male	15	Other Hispanic	3.13	75.2	182.1	22.6776	2	180	G	8.8	33.1	31.62	435	481	0.1	2.1					39.0714	9.2739	39.5402	13-19	458		1.1				458	1.1
63952	Female	10	Non-Hispanic White	5	44.8	143.8	21.6651	3	120	G		52.5	50.35	1368	444	6.7	0.6					8.21429	14.5943	47.6821	6-12	906		3.65				906	3.65
63969	Male	8	Non-Hispanic Black	0.57	30.7	134.9	16.87	2	96	G		73.4	71.97	827	320	8.9	3.1					130.643	18.8767	62.8102	6-12	573.5		6				573.5	6
63973	Female	15	Other/multiracial	2.72	52.6	160.7	20.3683	2	180	G	9.4	60.8	59.38	1542	265	12.3	0.3					22.6429	7.28441	31.7579	13-19	903.5		6.3				903.5	6.3
63975	Female	6	Non-Hispanic Black	0.31	18.3	114.5	13.9585	2	72	G		47.5	46.05	680	606	6.4	3.3					104.214	22.9186	69.0919	6-12	643		4.85				643	4.85
63978	Male	12	Other Hispanic	1.49	37.7	144.2	18.1305	2	144	G	9.3	75.4	72.1	830	1020	3.3	5.1					78.2143	20.2466	76.1898	6-12	925		4.2				925	4.2
63979	Male	8	Non-Hispanic White	5	37.6	139.4	19.3492	3	96	G		90.7	85.61	1519	1437	5.6	7.9			5	10	317.357	20.2266	69.7261	6-12	1478		6.75	7.5	7.5	7.5	1478	14.25
63981	Female	6	Non-Hispanic White	1.45	32.6	127.1	20.1802	4	72	G		56	54.54	270	771	1.2	3.7					145.071	17.7673	50.0367	6-12	520.5		2.45				520.5	2.45
63994	Female	9	Non-Hispanic Black	0.21	87.4	151.3	38.1798	4	108	G		39.5	38.04	1017	1428	6.6	9.6					193.214	17.9482	58.2153	6-12	1222.5		8.1				1222.5	8.1
64001	Male	7	Non-Hispanic Black	0.89	55.8	140.5	28.2671	4	84	G		58.9	57.45	1008	302	6.6	3					237.929	21.1984	54.5553	6-12	655		4.8				655	4.8
64005	Female	12	Mexican American	0.76	67.1	167	24.0597	3	144	G	9.9	50	48.56	278	582	3.4	2.4					34.7857	23.0518	55.3785	6-12	430		2.9				430	2.9
64006	Female	9	Other/multiracial	0.38	40.8	139.5	20.9658	3	108	G		66.1	64.61	951		8.7						122.357	21.4967	54.1668	6-12	951		8.7				951	8.7
64012	Female	16	Non-Hispanic White	1.13	49.1	154.7	20.5164	2	192	G	9	109	107.31	397	201	0.8	0.2					153.071	13.3819	37.9471	13-19	299		0.5				299	0.5
64019	Female	10	Other Hispanic	2.46	47.3	153.8	19.9962	3	120	G		48	46.53	839	1352	5	10.7			5	2.5	174.214	19.179	51.643	6-12	1095.5		7.85	3.75	3.75	3.75	1095.5	11.6
64020	Female	17	Other/multiracial	2.34	52.3	158.1	20.9237	2	204	G	9.6	81.7	78.69	1043	663	0.3	9.1					57.6429	12.8202	42.3515	13-19	853		4.7				853	4.7
64028	Male	11	Other Hispanic	0.14	43.6	149.3	19.5599	2	132	G		52.3	50.83	925	345	5.9	0					67.7857	16.364	55.7606	6-12	635		2.95				635	2.95
64035	Male	8	Other Hispanic	0.89	31.6	128.5	19.1373	3	96	G		43.1	41.66	839	1603	6.8	12.7				10	2.21429	17.8719	61.7986	6-12	1221		9.75		10	10	1221	19.75
64043	Male	14	Non-Hispanic Black	2.17	68.1	183.3	20.2685	2	168	G	10	54.6	53.15	852	384	2.3	0.4					97.2143	16.5114	60.4414	13-19	618		1.35				618	1.35
64044	Female	8	Mexican American	2.82	29.9	134.7	16.4792	2	96	G		66.2	64.79	572	1383	5.2	5.1					57.6429	19.7675	76.671	6-12	977.5		5.15				977.5	5.15
64049	Female	16	Mexican American	0.62	74.2	160.9	28.661	3	192	G	9.3	48.3	46.81	396	631	1.7	3.1					36.5	11.7818	42.1861	13-19	513.5		2.4				513.5	2.4
64053	Male	8	Mexican American	1.15	23.8	125.2	15.1834	2	96	G		70.6	69.11	304	965	0.4	4.7					108.357	21.6807	70.9125	6-12	634.5		2.55				634.5	2.55
64054	Female	19	Non-Hispanic Black	0.56	61.5	164.8	22.6444	2	228	G	9.4	48.5	47.08	511	368	0.2	2.5					118.643	17.8164	44.4927	13-19	439.5		1.35				439.5	1.35
64056	Male	18	Non-Hispanic White	1.26	88.1	188.5	24.7944	2	216	G	9.4	87.2	85.77	2180	42	18.7	5.5					148.643	16.1981	70.4505	13-19	1111		12.1				1111	12.1
64057	Female	11	Non-Hispanic White	5	51.2	158.4	20.4061	2	132	G		43	41.52	1002	1468	7.9	10.2					28.5	14.301	51.3119	6-12	1235		9.05				1235	9.05
64062	Female	10	Non-Hispanic Black	3.36	84.3	163.1	31.6898	4	120	G		55.6	54.12	942	1018	4.4	2.7					103.643	16.5397	45.2699	6-12	980		3.55				980	3.55
64066	Female	11	Other Hispanic	0.59	31.9	150.1	14.1589	1	132	G		62	60.59	592	1229	1.6	12.3					117.929	19.465	57.129	6-12	910.5		6.95				910.5	6.95
64070	Female	7	Non-Hispanic White	1.55	38.1	132	21.8664	4	84	G		79	77.55	1102	599	4.6	4.1					103.214	19.4442	64.5189	6-12	850.5		4.35				850.5	4.35
64078	Male	17	Non-Hispanic Black	4.03	78.9	173.9	26.0902	3	204	G	10	38.8	37.39	1119	526	3.9	0.5					146.929	11.0075	39.1018	13-19	822.5		2.2				822.5	2.2
64081	Male	11	Non-Hispanic Black	0.3	70.9	147.5	32.5883	4	132	G		32.9	31.4	1006	458	4.4	0.6					53.5	12.8502	46.3139	6-12	732		2.5				732	2.5
64085	Female	13	Other/multiracial	5	45.3	158.3	18.0774	2	156	G	9.4	37	34.74	954	812	6.1	8.1					28.3571	18.2319	55.3504	13-19	883		7.1				883	7.1
64088	Female	9	Non-Hispanic White	0.6	31	129.2	18.5711	2	108	G		62.1	60.66	641	955	3.8	8.1					117.786	18.473	55.8043	6-12	798		5.95				798	5.95
64090	Male	18	Non-Hispanic Black	3.47	178.1	179.6	55.2143	4	216	G	9.5	33.6	32.1	1465	1335	2.2	2.7					55.3571	12.7101	36.6536	13-19	1400		2.45				1400	2.45
64097	Female	6	Non-Hispanic Black	0.33	21.7	115.3	16.323	2	72	G		40	38.58	725	1109	5.7	8.2					12.3571	13.1477	45.5742	6-12	917		6.95				917	6.95
64105	Female	8	Mexican American	4.03	47.3	139.3	24.3758	4	96	G		102	100.21	556	624	2	0.1				2.5	83.2143	18.9699	62.3564	6-12	590		1.05		2.5	2.5	590	3.55
64110	Female	6	Non-Hispanic Black	0.93	22.1	118.9	15.6325	2	72	G		64.7	63.23	871	566	4.6	2.8					50.2143	14.949	53.8758	6-12	718.5		3.7				718.5	3.7
64114	Male	9	Other/multiracial	0.74	27.7	133.3	15.589	2	108	G		59.3	57.8	909	489	5.9	3					46.5	16.9364	60.5202	6-12	699		4.45				699	4.45
64115	Male	8	Non-Hispanic Black	4.9	27.3	131.5	15.7874	2	96	G		60.2	58.78	362	546	2.7	1.6					115.357	22.8967	75.7977	6-12	454		2.15				454	2.15
64117	Female	16	Non-Hispanic White	4.47	72.3	173.3	24.0736	2	192	G	9.5	63.8	62.35	1494	1178	4.2	2.3					124.071	16.5545	46.693	13-19	1336		3.25				1336	3.25
64124	Male	6	Non-Hispanic Black	1.8	24	122	16.1247	2	72	G		55.4	52.85	1893	1009	9.8	7.2					96.2143	23.6235	84.018	6-12	1451		8.5				1451	8.5
64129	Female	7	Non-Hispanic Black	0.53	24	124.9	15.3846	2	84	G		79.2	77.72	669	898	1.9	7.7					27.0714	20.6954	56.8455	6-12	783.5		4.8				783.5	4.8
64136	Male	9	Mexican American	3.37	33.2	134.7	18.298	2	108	G		63.8	62.39	1028	1322	5.3	9.4			2.5		71.0714	20.8994	75.076	6-12	1175		7.35	2.5		2.5	1175	9.85
64152	Male	14	Non-Hispanic Black	1.13	47.2	162.2	17.9407	2	168	G	9.6	40.9	39.43	1162	913	9	7.4		100		10	67.0714	8.00824	44.4936	13-19	1037.5		8.2		10	10	1037.5	18.2
64155	Male	11	Non-Hispanic Black	0.03	45.2	154	19.0589	2	132	G		19.1	17.63	742	1001	5.2	2.6					108.357	21.1455	65.0216	6-12	871.5		3.9				871.5	3.9
64156	Female	8	Other/multiracial	5	37.6	136.3	20.2393	3	96	G		37.8	36.36	845	721	4.9	1.9					6.78571	18.7926	58.8899	6-12	783		3.4				783	3.4
64160	Male	13	Other/multiracial	1.56	49.7	151.3	21.7109	2	156	G	9.4	51.7	50.23	1520	2568	13.3	24.8					59.5	14.3547	47.5	13-19	2044		19.05				2044	19.05
64166	Male	7	Other Hispanic	0.63	40.5	131.2	23.5281	4	84	G		61.6	60.11	1591	1539	9.8	12.5					107.357	18.0745	59.7752	6-12	1565		11.15				1565	11.15
64169	Male	17	Non-Hispanic White	0.74	107.1	172.5	35.9924	4	204	G	9.9	48.9	47.45	871	818	6.1	0.5					56.9286	14.1389	44.1916	13-19	844.5		3.3				844.5	3.3
64174	Female	18	Other Hispanic	2.96	65	157.5	26.2031	3	216	G	9.4	40	38.5	1025	311	5.5	0.3					104.643	12.6476	42.7593	13-19	668		2.9				668	2.9
64178	Male	7	Other/multiracial	5	21	120.2	14.5348	2	84	G		54.2	52.72	367	935	3.5	5					148.643	20.3016	75.2403	6-12	651		4.25				651	4.25
64183	Female	18	Mexican American	1.48	71.5	158.4	28.4968	3	216	G	9.3	40.7	39.29	1060	826	0.4	3.8					110.929	16.7932	64.0987	13-19	943		2.1				943	2.1
64202	Male	10	Non-Hispanic Black	0.92	47	145.7	22.1401	4	120	G		66.8	65.34	1510	626	10.9	4.9	50		5		166.5	22.3426	57.8176	6-12	1068	50	7.9	5		5	1118	12.9
64208	Male	15	Mexican American	1.63	58.6	162	22.3289	2	180	G		41.5	40.06	1136	1243	6	7.3					56.6429	13.3508	42.7721	13-19	1189.5		6.65				1189.5	6.65
64214	Male	18	Mexican American	1.3	51.5	166.1	18.6667	2	216	G	9.6	63	61.56	849	2760	5.1	22.5					183.5	13.9603	44.3619	13-19	1804.5		13.8				1804.5	13.8
64221	Male	19	Mexican American	0.77	79.8	176	25.7619	2	228	G	10.3	49	47.52	630	1524	4.3	3.6					156.357	9.70307	38.0099	13-19	1077		3.95				1077	3.95
64225	Male	8	Non-Hispanic White	4.63	30.7	141.3	15.3764	2	96	G		97.9	96.47	973	1153	5	10.2					94.6429	17.8965	67.2842	6-12	1063		7.6				1063	7.6
64237	Female	16	Non-Hispanic White	0.5	56.6	163.2	21.2508	2	192	G	9.5	48.4	46.97	1418	1190	4.4	7.2					90.9	15.6283	57.7358	13-19	1304		5.8				1304	5.8
64240	Male	19	Mexican American	2.94	75.9	169	26.5747	3	228	G	9.6	46	43.78	1116		1.7						187.786	18.4476	49.846	13-19	1116		1.7				1116	1.7
64242	Female	16	Non-Hispanic White	5	61.2	164.9	22.5066	2	192	G	9.8	75.1	73.67	1236	1446	1.8	4.3		450		10	117.071	16.2902	53.4933	13-19	1341		3.05		10	10	1341	13.05
64243	Female	7	Non-Hispanic White	5	22.3	122.4	14.8848	2	84	G		100	81.18	780	637	6.9	3.5	200	400	10	10	134.214	22.9277	68.6971	6-12	708.5	300	5.2	10	10	10	1008.5	15.2
64253	Male	13	Other/multiracial	4.47	48.4	165.2	17.7348	2	156	G	9.2	70.6	67.82	1985	1542	15.4	13.9					91.7857	13.6338	56.0704	13-19	1763.5		14.65				1763.5	14.65
64258	Female	13	Other/multiracial	2.82	52.9	166.3	19.1281	2	156	G	9.6	39.7	37.35	734	245	3	0.2					87.3571	14.1365	50.0854	13-19	489.5		1.6				489.5	1.6
64260	Female	17	Non-Hispanic Black	1.02	63.3	161.8	24.1795	2	204	G	9.6	38.1	36.66	832	673	2.8	2					63.9286	11.2241	40.1668	13-19	752.5		2.4				752.5	2.4
64264	Male	14	Non-Hispanic Black	0.96	61.5	178.1	19.3886	2	168	G	9.8	48.6	47.19	451	974	0.9	3.1					188.5	16.5575	52.4182	13-19	712.5		2				712.5	2
64267	Female	10	Non-Hispanic Black	0.58	39.7	153.1	16.9371	2	120	G		38.8	35.69	500	419	0.1	4.1					74.2143	18.0117	61.0421	6-12	459.5		2.1				459.5	2.1
64268	Female	11	Non-Hispanic Black	0.38	81.8	148	37.3448	4	132	G		67.7	66.22	2476	1926	20.7	9.2					191.75	16.9416	47.0406	6-12	2201		14.95				2201	14.95
64278	Female	18	Other Hispanic	1.19	74	173.6	24.5546	2	216	G	9.6	37.1	35.63	1803	925	14.7	10.5					23.0714	8.25402	38.7407	13-19	1364		12.6				1364	12.6
64285	Male	7	Mexican American	1.5	40.3	129.6	23.9936	4	84	G		53.6	52.16	1594		11						107.929	15.0575	42.4925	6-12	1594		11				1594	11
64316	Female	12	Non-Hispanic Black	1.16	52	149.4	23.2971	3	144	G	9.4	60	58.59	1421	1090	13.1	3.9					74.3571	18.715	56.0711	6-12	1255.5		8.5				1255.5	8.5
64317	Female	18	Non-Hispanic White	0.64	52.2	163.7	19.4793	2	216	G	9.5	141	139.84	1237	1553	8.8	9.3	200	200	35	35	51.0714	16.9657	47.808	13-19	1395	200	9.05	35	35	35	1595	44.05
64318	Female	14	Non-Hispanic Black	1.79	46.5	154.3	19.5308	2	168	G	9.7	51.3	49.83	1195	1477	10.9	8.8					51.5	11.6999	44.7267	13-19	1336		9.85				1336	9.85
64320	Male	14	Non-Hispanic Black	0.64	110.5	172	37.3513	4	168	G	9.8	58.7	57.23	160	1463	0.3	9.5					129.929	16.3878	52.5375	13-19	811.5		4.9				811.5	4.9
64321	Male	12	Non-Hispanic White	5	71.1	166.9	25.5245	4	144	G	9.5	74.5	73.1	1073	1107	4.1	9.9					92.0714	15.3198	72.8574	6-12	1090		7				1090	7
64322	Male	8	Non-Hispanic White	2.42	33	135	18.107	3	96	G		68.9	67.46	678	663	13	0.4					90.0714	25.3303	75.0633	6-12	670.5		6.7				670.5	6.7
64331	Male	16	Non-Hispanic White	1.6	79.3	176	25.6005	3	192	G	10	51.7	50.25	1353	772	0.9	0.3					80.6429	15.6145	53.5343	13-19	1062.5		0.6				1062.5	0.6
64334	Male	6	Other Hispanic	2.46	24.2	126.6	15.099	2	72	G		60.6	59.16	1029	1151	3.9	10.8			5	5	120.786	25.2609	82.2088	6-12	1090		7.35	5	5	5	1090	12.35
64348	Female	13	Non-Hispanic White	1.85	49.8	155.5	20.5953	2	156	G	9.5	66.5	65.1	352	371	0.5	0.9					31.9286	16.65	53.2994	13-19	361.5		0.7				361.5	0.7
64350	Male	12	Non-Hispanic Black	1.55	41.4	157.1	16.7744	2	144	G	9.7	30.1	28.64	839	1651	1.9	11.8					53.2143	17.3115	72.8624	6-12	1245		6.85				1245	6.85
64361	Female	16	Other/multiracial	5	52.4	167.8	18.61	2	192	G	9.4	81.2	77.31	2334	482	11.6	0.4			30	30	102.5	14.1375	41.7223	13-19	1408		6	30	30	30	1408	36
64372	Female	19	Non-Hispanic Black	1.78	64.5	168	22.8529	2	228	G	9.1	54.1	52.68	1363	670	5.3	0.2					141.786	16.6438	47.1794	13-19	1016.5		2.75				1016.5	2.75
64373	Female	6	Non-Hispanic White	1.17	26.3	130.1	15.5382	2	72	G		98.4	96.9	965	470	10.6	4		100		10	122.833	19.5284	56.5027	6-12	717.5		7.3		10	10	717.5	17.3
64375	Female	14	Other Hispanic	0.8	51	162.3	19.3612	2	168	G	9.4	35.1	33.66	509	968	0.6	0.8					71.3571	13.465	46.1125	13-19	738.5		0.7				738.5	0.7
64386	Female	9	Mexican American	2.1	43.1	140.8	21.7406	4	108	G		27.2	25.79	2194	1565	13.8	6.8					112.357	18.6122	56.6451	6-12	1879.5		10.3				1879.5	10.3
64392	Male	10	Non-Hispanic White	0.89	45.5	138.7	23.6515	4	120	G		81.7	80.28	1798	1789	13	2.1					299.214	22.0573	61.872	6-12	1793.5		7.55				1793.5	7.55
64395	Male	6	Non-Hispanic White	5	18.8	114.6	14.3149	2	72	G		97.5	96.07	1003	1322	1.8	5				10	129.5	21.8142	73.1431	6-12	1162.5		3.4		10	10	1162.5	13.4
64406	Male	18	Other/multiracial	1.3	63.9	175.4	20.7702	2	216	G	9.8	62	60.53	518	291	2.5	1.2					60.6429	8.75488	31.2921	13-19	404.5		1.85				404.5	1.85
64409	Male	7	Non-Hispanic Black	1.76	19.3	114.4	14.7471	2	84	G		83.1	81.66	850	682	6.4	5.3				5	65.6429	20.4674	62.7719	6-12	766		5.85		5	5	766	10.85
64416	Male	6	Other/multiracial	1.48	22.6	126.1	14.2128	2	72	G		49.8	46.12	924	978	8.1	3.4		100		15	81.2143	14.8893	59.4735	6-12	951		5.75		15	15	951	20.75
64422	Male	16	Other Hispanic	0.22	64.9	173.7	21.5102	2	192	G	9.8	31.8	30.37	882	861	0.9	2.4					64.0714	14.2238	50.7705	13-19	871.5		1.65				871.5	1.65
64423	Female	12	Non-Hispanic Black	0.38	47.7	143.3	23.2288	3	144	G	9.6	51.6	50.12	1593	632	7.1	0.9			10	10	104.786	24.3034	60.1099	6-12	1112.5		4	10	10	10	1112.5	14
64425	Female	7	Other/multiracial	2.24	22.2	121.5	15.0384	2	84	G		62.2	60.7	463	720	3.1	7.5					124.5	23.2251	88.6747	6-12	591.5		5.3				591.5	5.3
64434	Female	7	Non-Hispanic White	0.82	24.6	123.3	16.1811	2	84	G		96.5	95	336	342	0.4	0.3	100	100	10	10	128.333	18.8028	59.6832	6-12	339	100	0.35	10	10	10	439	10.35
64435	Male	16	Other/multiracial	2.24	49.9	167.4	17.807	2	192	G		63.9	62.47	676	215	6.1	0.7					11.3571	10.8537	36.2069	13-19	445.5		3.4				445.5	3.4
64449	Female	18	Other/multiracial	3.62	60.2	170.7	20.66	2	216	G	9.2	64.4	62.94	738	2319	0.5	12				10	123.643	11.8997	36.8113	13-19	1528.5		6.25		10	10	1528.5	16.25
64460	Male	10	Non-Hispanic White	0.87	31.5	135.5	17.1566	2	120	G		64	62.5	1351	468	8.7	1.9					74.6429	14.8076	51.6595	6-12	909.5		5.3				909.5	5.3
64468	Female	12	Other/multiracial	4.2	52.1	153.8	22.0255	3	144	G		67.9	66.45	1043	985	6.8	5.3			5		58.9286	12.6113	40.1949	6-12	1014		6.05	5		5	1014	11.05
64478	Male	10	Non-Hispanic Black	1.36	62.4	147.1	28.8376	4	120	G		37.2	35.73	2891	794	11.7	4.4					35.7857	15.6254	44.4323	6-12	1842.5		8.05				1842.5	8.05
64479	Female	17	Mexican American	0.27	59.5	157.9	23.8645	2	204	G	9.8	41.7	40.23	1066	595	1.7	5.3					20.0714	13.7311	42.146	13-19	830.5		3.5				830.5	3.5
64481	Female	19	Non-Hispanic White	0.32	60.4	164	22.4569	2	228	G	9.7	103	101.1	1104	1232	4.6	7.2					154.071	16.9401	48.0405	13-19	1168		5.9				1168	5.9
64487	Male	7	Non-Hispanic White	0.81	26	126.6	16.2221	2	84	G		74.6	73.19	952	1802	8.8	9.1					81.5	21.7682	77.1039	6-12	1377		8.95				1377	8.95
64493	Male	17	Non-Hispanic Black	4.9	80.4	176.4	25.838	3	204	G	10	64	62.52	1710	540	7.2	4.4					49.6667	12.4516	37.2341	13-19	1125		5.8				1125	5.8
64506	Male	9	Non-Hispanic White	1.16	63.3	154.3	26.5872	4	108	G		85	83.56	935	1321	3	4					85.6429	14.5976	48.6505	6-12	1128		3.5				1128	3.5
64508	Male	14	Non-Hispanic Black	1.8	61.4	173.2	20.4679	2	168	G	9.6	58.3	56.83	816	506	0.8	0.1					97.3571	15.505	54.1031	13-19	661		0.45				661	0.45
64510	Female	10	Mexican American	1.11	31.9	142.2	15.7758	2	120	G		54.6	53.16	1090	853	11.3	3.2					53.0714	13.982	53.9066	6-12	971.5		7.25				971.5	7.25
64512	Male	7	Non-Hispanic Black	3.8	29.5	123.3	19.4042	4	84	G		67.8	66.3	1814	172	7.8	1.4					69.3333	20.025	71.696	6-12	993		4.6				993	4.6
64521	Male	15	Non-Hispanic Black	1.18	138.5	186	40.0335	4	180	G	10.3	29.1	27.67	471	741	1.1	5.3					52.3571	13.353	45.4538	13-19	606		3.2				606	3.2
64523	Female	8	Non-Hispanic Black	0.21	70.2	146.2	32.843	4	96	G		40.5	39.05	926	857	8.6	5.3					62.2143	15.903	50.1103	6-12	891.5		6.95				891.5	6.95
64535	Female	7	Non-Hispanic Black	1.11	28.9	121.2	19.674	4	84	G		56.5	55.03	727	540	7	5.8					373.357	20.3468	63.1738	6-12	633.5		6.4				633.5	6.4
64538	Female	11	Mexican American	1	50.7	147.3	23.367	3	132	G		47.7	46.27	443	1331	2.5	8.3					45.7857	19.2086	62.1649	6-12	887		5.4				887	5.4
64545	Male	15	Other Hispanic	2	73.6	176.3	23.6795	3	180	G	10.2	77.8	76.3	3002	1285	25	9.7					105.357	12.6687	41.8214	13-19	2143.5		17.35				2143.5	17.35
64551	Female	10	Other Hispanic	3.36	71.9	159.3	28.3333	4	120	G		52.2	50.78	1170	917	6.9	6.6					115.5	16.5287	45.8413	6-12	1043.5		6.75				1043.5	6.75
64566	Male	7	Non-Hispanic Black	0.53	21.8	123.5	14.293	2	84	G		62.2	60.73	1384	594	3.7	3.6					41.7857	17.0094	60.2048	6-12	989		3.65				989	3.65
64587	Male	19	Non-Hispanic Black	0.18	72.6	180.1	22.3825	2	228	G	9.4	51.3	49.83	889	2019	0.8	16.3		200		10	55.5	18.055	60.0538	13-19	1454		8.55		10	10	1454	18.55
64596	Female	12	Mexican American	0.54	59	157	23.9361	3	144	G	9.5	42.1	40.65	665	812	3.9	5.5					20.9286	11.6398	41.2845	6-12	738.5		4.7				738.5	4.7
64597	Female	16	Non-Hispanic White	0.38	68.5	159.1	27.0614	3	192	G	9.4	34.5	33.06	401	392	3.1	0.2					18.0714	14.6758	52.1148	13-19	396.5		1.65				396.5	1.65
64614	Male	7	Non-Hispanic White	2.81	35.1	135.7	19.0611	3	84	G		71.8	70.31	2904	3044	21.3	18.2					22.2143	8.21459	36.662	6-12	2974		19.75				2974	19.75
64615	Female	14	Non-Hispanic White	0.38	52.9	153.4	22.4804	2	168	G	9.5	36	34.59	493	522	5.4	4.3					30.0714	13.9706	47.1618	13-19	507.5		4.85				507.5	4.85
64619	Male	16	Non-Hispanic Black	3.25	79.9	169.1	27.9421	4	192	G	9.4	98.5	42.63	1378	1979	6	17.7	200	200	10	10	115.786	13.9953	40.4918	13-19	1678.5	200	11.85	10	10	10	1878.5	21.85
64629	Male	14	Non-Hispanic White	2.38	56.7	169.1	19.8288	2	168	G	9.8	77.1	75.68	1161	505	9.5	1.2	120	120			71.9286	10.7005	39.5903	13-19	833	120	5.35				953	5.35
64650	Female	10	Non-Hispanic White	1.08	41.4	142.6	20.3592	3	120	G		114	112.08	2263	1455	12.8	9.3		115		10	150.929	21.3811	67.167	6-12	1859		11.05		10	10	1859	21.05
64652	Female	10	Other/multiracial	0.73	40.9	156.3	16.7419	2	120	G		55.7	50.71	1984	2183	14.9	20.7	9	9	3.75	3.75	30.6429	13.5819	47.5639	6-12	2083.5	9	17.8	3.75	3.75	3.75	2092.5	21.55
64662	Male	10	Non-Hispanic White	1.85	31.5	147.4	14.4983	2	120	G		71.4	69.97	1268	1312	7.1	5.3					96.3571	21.9322	83.1564	6-12	1290		6.2				1290	6.2
64671	Female	13	Non-Hispanic White	2.33	47.8	161.9	18.2362	2	156	G	9.7	70.1	68.69	74	506	0.1	3.3					139.357	22.3005	59.7104	13-19	290		1.7				290	1.7
64685	Male	12	Other Hispanic	1.48	67.3	155.8	27.7255	4	144	G	9.6	49	47.51	1247		5.4						96.3571	16.1559	45.0472	6-12	1247		5.4				1247	5.4
64690	Female	11	Non-Hispanic Black	0.38	40.6	150	18.0444	2	132	G		49.9	48.48	785	792	4.2	4.6					96.0714	21.8413	62.8125	6-12	788.5		4.4				788.5	4.4
64698	Male	13	Non-Hispanic White	1.21	43.4	146	20.3603	2	156	G	9.7	82.7	81.28	589	944	1.5	5.7					100.786	19.907	78.5463	13-19	766.5		3.6				766.5	3.6
64699	Male	16	Non-Hispanic Black	2.81	84.2	170.4	28.9983	4	192	G	9.5	43.2	41.76	756	1019	4.6	2.4					274.929	16.6617	47.7561	13-19	887.5		3.5				887.5	3.5
64707	Male	10	Mexican American	0.67	48.8	148.7	22.0698	3	120	G		72.6	71.11	903	1054	3.7	7.4					141.214	21.2104	87.449	6-12	978.5		5.55				978.5	5.55
64708	Female	11	Mexican American	1.35	30.9	136.8	16.5115	2	132	G		68.5	67.02	900	1048	3	3.6					191.643	20.7553	58.1567	6-12	974		3.3				974	3.3
64714	Female	17	Non-Hispanic Black	0.76	83.2	167.4	29.6902	4	204	G	10.1	46.3	44.14	330	31	0.5	0					94.9286	14.0481	38.3323	13-19	180.5		0.25				180.5	0.25
64718	Male	18	Non-Hispanic Black	0.45	68.4	176.7	21.907	2	216	G	9.6	26.2	24.77	586	1257	2.2	5.8					49.2143	10.7737	49.0497	13-19	921.5		4				921.5	4
64723	Female	6	Non-Hispanic Black	0	24.3	118.2	17.3929	3	72	G		49.2	47.78	529	1125	2	6.8					77.6429	18.9772	63.7832	6-12	827		4.4				827	4.4
64730	Male	9	Other Hispanic	0.19	54.4	147.5	25.0043	4	108	G		32.5	31.06	456	682	0	0.2					92.3571	14.8094	44.1265	6-12	569		0.1				569	0.1
64732	Male	17	Non-Hispanic Black	1.7	49.9	160.3	19.4193	2	204	G	9.4	43.9	41.7	336		0.2						112.214	18.7157	50.6683	13-19	336		0.2				336	0.2
64738	Male	15	Non-Hispanic White	5	76.3	181.7	23.1108	2	180	G	9.6	71.4	69.99	1058	768	8	4.9					188.071	15.2521	43.0749	13-19	913		6.45				913	6.45
64743	Male	10	Non-Hispanic Black	2.07	33	147.6	15.1475	2	120	G		44	42.53	1087	933	4	4.8					84.3333	16.0085	61.9461	6-12	1010		4.4				1010	4.4
64762	Male	17	Non-Hispanic Black	3.89	77.1	188.5	21.6986	2	204	G	9.6	35.4	33.92	1041	486	1.1	2.7					191.929	14.7451	40.0614	13-19	763.5		1.9				763.5	1.9
64767	Female	7	Other Hispanic	0.78	37.7	123.9	24.5583	4	84	G		47	45.5	1107	742	3.6	6.1					59.8333	19.3801	59.5975	6-12	924.5		4.85				924.5	4.85
64770	Male	11	Other/multiracial	3.25	46.7	156.3	19.1161	2	132	G		74.2	72.76	721	560	1.4	0.9			5	5	224.643	22.4506	68.1565	6-12	640.5		1.15	5	5	5	640.5	6.15
64773	Female	16	Mexican American	5	58.6	168.1	20.7378	2	192	G	9.3	43.9	42.42	1106	1080	2.3	4.2					67.5	11.4523	45.1376	13-19	1093		3.25				1093	3.25
64781	Male	15	Other Hispanic	1.29	82.9	175.1	27.0385	4	180	G	9.9	34	30.31	1692		4.2						26.9	11.0138	35.2576	13-19	1692		4.2				1692	4.2
64787	Male	10	Other Hispanic	0.06	39.3	142.8	19.2724	2	120	G		69.8	68.34	1314		9.6						153.5	22.0686	61.8764	6-12	1314		9.6				1314	9.6
64793	Female	14	Other Hispanic	4.19	57.1	164.6	21.0754	2	168	G	9.6	45	43.59	1754	1179	2.1	5.9					145.214	15.9372	51.2214	13-19	1466.5		4				1466.5	4
64798	Female	6	Non-Hispanic White	1.35	20.5	113.3	15.9696	2	72	G		118	116.28	1184	1997	6.1	15.2	100	100	10	10	256.357	24.4053	91.6616	6-12	1590.5	100	10.65	10	10	10	1690.5	20.65
64804	Female	9	Non-Hispanic White	2.67	37.3	142.6	18.343	2	108	G		86.8	85.38	765	1119	3.3	7.7					99.7857	18.0825	54.4247	6-12	942		5.5				942	5.5
64812	Female	17	Non-Hispanic Black	1.43	86.5	172.3	29.137	3	204	G	9.1	34.9	33.49	1106	781	6.1	4.1					33.2143	10.803	38.7895	13-19	943.5		5.1				943.5	5.1
64815	Female	11	Mexican American	0.61	56.4	152.9	24.1248	4	132	G		49.4	47.97	389	1864	5.6	11.4					148.643	18.8391	58.0155	6-12	1126.5		8.5				1126.5	8.5
64820	Male	7	Mexican American	1.65	32.7	126.3	20.4994	4	84	G		44.9	43.45	953	827	4	5.9					49.7857	17.2678	60.7048	6-12	890		4.95				890	4.95
64827	Female	8	Non-Hispanic Black	0.65	30.1	142.2	14.8856	2	96	G		38	36.57	1312	557	11.7	2.8					139.7	13.8908	47.6829	6-12	934.5		7.25				934.5	7.25
64829	Female	11	Other Hispanic	5	53.8	160.1	20.9894	3	132	G		56.1	54.65	443	973	0.2	3.6					250.929	23.1671	59.7752	6-12	708		1.9				708	1.9
64830	Male	15	Mexican American	0.42	61.9	165.2	22.6814	2	180	G	9.4	33.4	31.92	488	661	5.9	2					99.9286	19.4663	58.6225	13-19	574.5		3.95				574.5	3.95
64837	Female	11	Other/multiracial	0.74	40.1	148.4	18.2086	2	132	G		45.5	44	300	294	2.2	2.3					64.9286	19.5535	53.1748	6-12	297		2.25				297	2.25
64840	Male	10	Non-Hispanic Black	0.86	32.4	141	16.297	2	120	G		40	38.54	295	1251	2.8	8.5					76.0714	15.0116	56.9772	6-12	773		5.65				773	5.65
64841	Male	8	Mexican American	0.77	52.4	133.3	29.4897	4	96	G		27.5	26.07	733	1009	0.2	6.5					18.0714	14.711	46.6472	6-12	871		3.35				871	3.35
64847	Female	11	Non-Hispanic Black	2.46	46.9	153.8	19.8271	2	132	G		29	27.56	296	828	0.9	4.7					108.214	17.0659	60.5654	6-12	562		2.8				562	2.8
64850	Male	19	Non-Hispanic White	3.4	59.6	181.3	18.1322	1	228	G	9.9	59.9	58.48	1988	368	5.9	2.2					30.3571	16.8824	45.6294	13-19	1178		4.05				1178	4.05
64864	Male	12	Non-Hispanic Black	0.54	41.3	156.9	16.7766	2	144	G	9.9	47.5	46.01	488	1205	2.9	2.6					143.071	17.3885	67.829	6-12	846.5		2.75				846.5	2.75
64878	Male	12	Non-Hispanic White	1.73	59.7	173.9	19.7413	2	144	G	9.8	51.1	49.68	573	544	0.7	1.3					96.0714	19.5487	50.9491	6-12	558.5		1				558.5	1
64879	Female	8	Non-Hispanic Black	1.61	29.7	133.6	16.6396	2	96	G		74.4	72.91	1179	460	2.2	2.6					50.0714	17.5707	55.9708	6-12	819.5		2.4				819.5	2.4
64887	Male	13	Non-Hispanic White	1.66	48.4	157.7	19.4618	2	156	G	9.7	71.8	70.31	399	1011	0.3	6					127.214	20.5055	75.2526	13-19	705		3.15				705	3.15
64894	Female	6	Other Hispanic	3.06	22.2	121.1	15.1379	2	72	G		71.4	69.99	820	1596	3.8	8.1					136.643	21.3913	60.689	6-12	1208		5.95				1208	5.95
64899	Female	13	Other/multiracial	2.43	46.3	157.6	18.641	2	156	G		31.5	28.56	773	471	3.8	3					31.7857	13.0799	48.4707	13-19	622		3.4				622	3.4
64901	Female	18	Non-Hispanic Black	0.67	61.8	158	24.7556	2	216	G	9.9	26.1	24.66	700	641	5.5	4.5					52.9286	15.5025	60.003	13-19	670.5		5				670.5	5
64910	Female	15	Non-Hispanic White	3.06	51.6	163.8	19.2319	2	180	G	9.9	77.9	76.44	1914	1395	4.1	9					147.5	15.4953	43.6377	13-19	1654.5		6.55				1654.5	6.55
64911	Female	15	Other/multiracial	5	54.1	158.6	21.5075	2	180	G	9.7	66.5	65.1	1424	1787	10	5.6			10	10	63.9286	13.4622	40.3041	13-19	1605.5		7.8	10	10	10	1605.5	17.8
64912	Female	9	Non-Hispanic Black	0	37.5	148.7	16.9594	2	108	G		50.8	49.39	1398	1382	10.5	13.8					112.643	25.2607	71.2178	6-12	1390		12.15				1390	12.15
64920	Female	8	Non-Hispanic Black	0.92	38.1	134.3	21.1238	4	96	G		65.2	63.77	1148	871	4.8	3.8	50		5		144.643	20.0538	49.5291	6-12	1009.5	50	4.3	5		5	1059.5	9.3
64921	Female	16	Non-Hispanic Black	0.92	54.3	156.5	22.1703	2	192	G	9.6	32.5	31.02	517	600	3.6	5.5					116.214	14.0696	43.2042	13-19	558.5		4.55				558.5	4.55
64924	Female	10	Other/multiracial	1.88	51.8	145.1	24.6034	4	120	G		58.2	56.77	1325	465	3.3	2.5				10	134.667	16.7343	58.4246	6-12	895		2.9		10	10	895	12.9
64926	Male	14	Non-Hispanic Black	1.06	112.2	174.7	36.7627	4	168	G	9.5	27.6	26.17	139	518	0.1	0.7					208.929	18.4161	62.4107	13-19	328.5		0.4				328.5	0.4
64929	Male	19	Non-Hispanic Black	0.25	139	188	39.3278	4	228	G	9.7	37.1	35.61	1119	751	8.2	1.5					36.3571	14.7324	46.111	13-19	935		4.85				935	4.85
64932	Male	6	Non-Hispanic White	4.93	23.2	121.6	15.6899	2	72	G		110	106.3	694	1018	4.2	4					164.5	17.8127	66.1235	6-12	856		4.1				856	4.1
64934	Female	16	Other/multiracial	1.81	46.8	157.5	18.8662	2	192	G	9.6	54.4	52.98	766	591	4.4	5.2			20		44.2143	11.4687	38.7889	13-19	678.5		4.8	20		20	678.5	24.8
64939	Male	19	Non-Hispanic Black	0.04	88.9	183.7	26.3441	3	228	G	9.2	49.1	47.66	745		6.1						83.2143	16.9006	44.6181	13-19	745		6.1				745	6.1
64952	Female	8	Non-Hispanic Black	1.76	28.2	127.6	17.32	2	96	G		90.8	89.35	1250	646	3.6	4.6				5	63.6429	20.4833	63.7895	6-12	948		4.1		5	5	948	9.1
64958	Female	8	Mexican American	1.42	30.3	137.7	15.9799	2	96	G		50.8	49.31	770		6.4						4.07143	16.797	54.3302	6-12	770		6.4				770	6.4
64960	Female	6	Non-Hispanic White	1.07	26.3	124.7	16.9131	2	72	G		81.8	80.38	929	1668	3.8	10.6					108.929	20.7893	89.2859	6-12	1298.5		7.2				1298.5	7.2
64969	Male	18	Non-Hispanic White	0.87	105.8	179.7	32.7634	4	216	G	9.9	32.4	30.94	679	509	2	3					79.0714	12.9885	43.792	13-19	594		2.5				594	2.5
64970	Male	12	Other Hispanic	1.94	45.3	159.3	17.8512	2	144	G	10.3	38.5	37.04	775	1559	11.4	11.3					82.7857	16.6532	63.8612	6-12	1167		11.35				1167	11.35
64982	Male	16	Non-Hispanic White	2.83	81	186.5	23.2877	2	192	G	9.6	86.8	85.38	868	1895	4.4	14.8					203.929	18.5108	51.7215	13-19	1381.5		9.6				1381.5	9.6
64991	Female	10	Other/multiracial	3.23	45.3	153.5	19.2257	2	120	G		59.7	58.21	1144	360	5.2	1.1		100		10	101.071	15.9417	45.1087	6-12	752		3.15		10	10	752	13.15
64997	Female	15	Other Hispanic	0.3	59.4	157.2	24.0371	3	180	G	10.1	58.2	55.35	1660	880	10.9	4					98.7857	14.4449	43.5269	13-19	1270		7.45				1270	7.45
65001	Female	13	Other/multiracial	5	33.2	146.3	15.5113	2	156	G	9.7	96.2	85.94	1132	1128	9.6	2.1	620	620	35	35	146.929	17.6882	51.7476	13-19	1130	620	5.85	35	35	35	1750	40.85
65003	Male	9	Non-Hispanic White	1	43.3	137.3	22.9693	4	108	G		47.6	46.16	1795	726	5.1	3.6					79.6429	18.7309	50.0595	6-12	1260.5		4.35				1260.5	4.35
65013	Female	7	Other Hispanic	0.66	22.2	124.7	14.2764	2	84	G		65.6	61.63	1146	637	10.7	6.5		108		10	101.929	17.4472	55.7736	6-12	891.5		8.6		10	10	891.5	18.6
65016	Male	11	Non-Hispanic White	0.81	32	145	15.22	2	132	G		78.2	76.72	726	1178	3.2	8.2					21.9286	19.5657	63.0925	6-12	952		5.7				952	5.7
65019	Female	9	Non-Hispanic Black	4.2	27.4	142.8	13.4367	1	108	G		44.7	43.22	1023	2427	2.5	16.9					52.7857	18.0924	57.4301	6-12	1725		9.7				1725	9.7
65023	Female	13	Non-Hispanic Black	0.86	47.4	152	20.5159	2	156	G	10.3	31.2	29.78	404	1443	2.5	6.9					34.6429	15.9707	56.479	13-19	923.5		4.7				923.5	4.7
65024	Male	9	Other Hispanic	0.93	58.6	140.1	29.8553	4	108	G		64.3	54.41	988	1084	2.5	7.8					49.5	20.1952	60.6196	6-12	1036		5.15				1036	5.15
65031	Male	16	Other Hispanic	0	64.7	171.5	21.9976	2	192	G	9.8	63.3	61.84	740	839	0.2	4					122.071	12.0583	42.0594	13-19	789.5		2.1				789.5	2.1
65034	Female	16	Non-Hispanic Black	1.05	59.2	162.5	22.4189	2	192	G	8.9	45.3	43.88	1330	378	4.1	7.3					74.3	16.5273	38.5808	13-19	854		5.7				854	5.7
65039	Female	6	Other/multiracial	3.33	28.2	122.8	18.7005	3	72	G		68.9	67.46	1117	2374	6.1	15.2	50	200	15	30	231.357	18.7689	73.5707	6-12	1745.5	125	10.65	22.5	22.5	22.5	1870.5	33.15
65041	Female	11	Other/multiracial	3.69	40	144.4	19.1834	2	132	G		36.5	35.05	639	746	1.7	5.7					115.786	18.1225	55.3185	6-12	692.5		3.7				692.5	3.7
65043	Female	7	Mexican American	3.15	28.1	127	17.422	2	84	G		34.6	33.19	1025	1199	3.7	7					107.5	24.822	87.7859	6-12	1112		5.35				1112	5.35
65044	Female	15	Other/multiracial	5	63.7	172.7	21.3577	2	180	G	9.5	46.4	44.95	1568	1435	8.5	6.2					27.9286	11.8008	45.7966	13-19	1501.5		7.35				1501.5	7.35
65081	Male	8	Other Hispanic	1.25	58.2	139.3	29.9931	4	96	G		45.6	44.15	967	1010	6.2	8					81.7857	20.5869	60.0333	6-12	988.5		7.1				988.5	7.1
65082	Female	14	Mexican American	1.42	83.5	162.9	31.4662	4	168	G	9.3	30.7	29.29	1498	1590	4.9	13.8					11.9286	19.2405	54.3095	13-19	1544		9.35				1544	9.35
65092	Male	8	Other Hispanic	0.89	29.4	125.1	18.7859	3	96	G		46	44.58	1245	1045	6.5	5.4					201.929	20.5775	67.9275	6-12	1145		5.95				1145	5.95
65107	Male	14	Mexican American	0.67	62.2	162.8	23.4683	3	168	G	9.6	68	66.53	793	1735	7.3	11.2					114.643	17.8965	51.6878	13-19	1264		9.25				1264	9.25
65108	Female	8	Non-Hispanic White	2.15	44.7	141.4	22.3568	4	96	G		89.1	87.61	1452	969	4.7	6.2					78.0714	19.4508	63.4152	6-12	1210.5		5.45				1210.5	5.45
65111	Male	14	Non-Hispanic White	1.45	71.3	177.6	22.605	3	168	G	9.8	54.1	52.66	858	987	4.8	5.3					139.214	12.2616	40.964	13-19	922.5		5.05				922.5	5.05
65115	Female	19	Non-Hispanic Black	0.23	65.3	165.9	23.7258	2	228	G	9.3	47.3	45.89	698	891	1.6	0.4					95.9286	14.9858	45.5119	13-19	794.5		1				794.5	1
65117	Male	16	Non-Hispanic Black	4.58	79.4	179.1	24.7531	3	192	G	9.9	73.6	70.53	1169	1948	6.1	25					27.5	13.35	37.9691	13-19	1558.5		15.55				1558.5	15.55
65120	Male	8	Other Hispanic	0.4	25.2	124.1	16.3628	2	96	G		72.8	71.33	690	1114	3.7	8.8					92.0714	17.7956	64.9629	6-12	902		6.25				902	6.25
65123	Female	13	Non-Hispanic Black	1.74	58.6	171.1	20.0169	2	156	G	9.1	66.2	64.75	1097	837	6.3	0					67.0714	11.2464	37.0456	13-19	967		3.15				967	3.15
65136	Male	7	Non-Hispanic Black	0.54	25.6	129.1	15.3599	2	84	G		68.3	64.06	1378	670	8.8	3.1					190.643	17.9339	71.0098	6-12	1024		5.95				1024	5.95
65140	Female	11	Other/multiracial	3.47	32.3	144.4	15.4906	2	132	G		24.4	23	1407	2009	0.6	3.7					128.357	15.8774	54.86	6-12	1708		2.15				1708	2.15
65148	Female	12	Mexican American	0.89	69.6	149.9	30.9746	4	144	G	9.7	39.2	37.79	711	623	3.6	2.8					33.5	16.2492	50.2304	6-12	667		3.2				667	3.2
65160	Female	17	Non-Hispanic Black	1.08	90.8	176.4	29.1802	3	204	G	9.4	30.6	29.14	185	1441	3	7.1					142.786	18.2236	47.991	13-19	813		5.05				813	5.05
65168	Male	16	Other Hispanic	1.94	57.7	170.5	19.8485	2	192	G	9.5	55.5	54.05	935	1758	6.1	16					121.214	20.1034	60.1522	13-19	1346.5		11.05				1346.5	11.05
65171	Female	13	Non-Hispanic White	5	39.7	156.4	16.2299	2	156	G	10.3	106	104.75	837	710	4.5	1.8					178.929	19.4221	63.136	13-19	773.5		3.15				773.5	3.15
65180	Female	14	Non-Hispanic Black	0.58	103.8	168.7	36.4726	4	168	G	9.5	41.8	38.68	820	1013	8.3	2.3					128.786	16.4379	44.6753	13-19	916.5		5.3				916.5	5.3
65185	Male	6	Other/multiracial	2.46	42.3	127.3	26.1026	4	72	G		56.7	55.27	2441		12.6				5		98.9286	20.9501	68.4447	6-12	2441		12.6	5		5	2441	17.6
65187	Male	11	Non-Hispanic Black	0.92	52.4	162.1	19.9418	2	132	G		63.8	62.3	1049		7.6						100.357	19.5864	51.1539	6-12	1049		7.6				1049	7.6
65203	Female	7	Non-Hispanic White	5	20.7	125.1	13.2268	1	84	G		70.5	69.1	1376	1417	6.5	10.1			20	20	80.8333	18.3439	65.3434	6-12	1396.5		8.3	20	20	20	1396.5	28.3
65204	Male	15	Non-Hispanic Black	0.92	68.2	173.7	22.604	2	180	G	9.8	79.2	77.77	287	1122	0.3	0.4					178.357	20.5614	53.8222	13-19	704.5		0.35				704.5	0.35
65207	Female	11	Other Hispanic	3.06	53.3	151.1	23.3452	3	132	G		51	49.57	667	776	3.4	4.4					145.929	15.6827	45.0553	6-12	721.5		3.9				721.5	3.9
65212	Male	14	Other/multiracial	3.24	67.6	166.6	24.3555	3	168	G	10.1	29.7	28.26	602	944	3.4	4.4					19.7857	10.3612	39.8456	13-19	773		3.9				773	3.9
65222	Female	7	Mexican American	5	22.8	123.8	14.8763	2	84	G		67.8	66.38	778	807	4.2	22					126.929	20.5801	69.9161	6-12	792.5		13.1				792.5	13.1
65238	Male	19	Mexican American	0.46	76.2	171.4	25.9378	2	228	G	9.8	81.5	80	3655	1739	10.1	2.4					320.357	21.5042	53.9343	13-19	2697		6.25				2697	6.25
65247	Female	8	Non-Hispanic Black	1.36	26.3	130.2	15.5144	2	96	G		71.3	69.89	1098	1326	12	5.9					40.5	18.868	65.5805	6-12	1212		8.95				1212	8.95
65257	Male	13	Non-Hispanic White	1.52	94.7	173.2	31.5685	4	156	G	9.8	80.5	79.08	1806	1013	7.6	8.8					38.7857	16.3318	42.4819	13-19	1409.5		8.2				1409.5	8.2
65263	Female	13	Other Hispanic	2.44	54.1	153.5	22.9605	3	156	G	9.4	34.1	32.69	268	188	0	0.2					102.5	18.7936	54.9224	13-19	228		0.1				228	0.1
65278	Female	13	Mexican American	1.34	47.8	157.4	19.2938	2	156	G	10	76.8	75.34	848	1210	4.8	7.6					143.929	15.3476	55.4434	13-19	1029		6.2				1029	6.2
65279	Female	6	Other/multiracial	0.45	33.3	123.1	21.975	4	72	G		68.8	67.39	1423		10.6						174.643	22.6897	73.8231	6-12	1423		10.6				1423	10.6
65281	Female	8	Non-Hispanic White	0.61	35.9	133.5	20.1434	3	96	G		75	73.6	818	1152	7	8.7					263.786	24.5219	82.9957	6-12	985		7.85				985	7.85
65284	Female	6	Other/multiracial	4.32	26	126.3	16.2992	2	72	G		28.8	27.38	632	963	2.6	9					114.214	17.178	60.1866	6-12	797.5		5.8				797.5	5.8
65294	Female	15	Non-Hispanic Black	0.25	61.7	167.1	22.0969	2	180	G	9.9	35.8	34.3	890	555	1.5	0.7					10.6429	14.9732	51.2767	13-19	722.5		1.1				722.5	1.1
65295	Female	17	Mexican American	1.42	44.8	156.8	18.2216	2	204	G	9.5	36.3	34.82	637	515	4.7	3.7					4.64286	10.1888	38.0395	13-19	576		4.2				576	4.2
65302	Male	11	Non-Hispanic White	1.28	57.5	165.4	21.0183	3	132	G		82.7	81.22	1121	792	6.7	5.8					181.071	12.9313	45.3054	6-12	956.5		6.25				956.5	6.25
65303	Female	19	Other/multiracial	0.69	46.5	162.7	17.5662	1	228	G	9.4	51.1	49.66	1750	1875	16.1	14.4					39.6429	9.76178	35.0618	13-19	1812.5		15.25				1812.5	15.25
65305	Female	16	Other/multiracial	4.59	48.1	163.1	18.0816	2	192	G	9.3	60.4	53.71	935	2255	5.1	13.4					85.1	12.6037	36.0036	13-19	1595		9.25				1595	9.25
65311	Female	7	Mexican American	2.17	23.9	121.6	16.1633	2	84	G		64.6	63.14	726	926	4.9	3.4				5	28.5	14.8968	47.7001	6-12	826		4.15		5	5	826	9.15
65314	Female	16	Non-Hispanic Black	0.99	45.2	161.2	17.3944	2	192	G	9.7	42.1	40.61	676	719	1	4.1	100	100	10	10	31.2143	11.3405	34.5651	13-19	697.5	100	2.55	10	10	10	797.5	12.55
65321	Male	7	Other Hispanic	1.12	42.5	126.9	26.3916	4	84	G		42.6	40.35	568	348	4.4	0.8			10		80.0714	21.9493	72.0596	6-12	458		2.6	10		10	458	12.6
65332	Male	7	Mexican American	0.47	50.9	139.3	26.231	4	84	G		62.6	61.19	766	152	7.8	0.2					67.3571	12.9217	47.6966	6-12	459		4				459	4
65356	Male	8	Non-Hispanic White	0.74	56.7	138.1	29.7301	4	96	G		66.6	65.13	968	872	8.6	4.7					33.7857	17.4682	60.3663	6-12	920		6.65				920	6.65
65357	Female	7	Non-Hispanic Black	0.74	20.2	118.3	14.4338	2	84	G		78	76.57	663	712	1.5	5.7				5	67.6429	22.3967	69.1847	6-12	687.5		3.6		5	5	687.5	8.6
65359	Male	14	Other Hispanic	4.52	48.2	165.6	17.5763	2	168	G	9.7	85.4	83.94	505	1109	4	8.5		200		10	121.214	13.1378	43.6092	13-19	807		6.25		10	10	807	16.25
65361	Male	11	Non-Hispanic Black	5	28.7	138.3	15.0051	2	132	G		85.7	84.26	579	383	5.4	3.3			10	10	55.9286	21.7069	78.3133	6-12	481		4.35	10	10	10	481	14.35
65364	Female	8	Mexican American	1.15	38.8	133	21.9345	4	96	G		48.2	46.75	554	1139	7.6	4.4					81.7857	20.0227	53.3754	6-12	846.5		6				846.5	6
65377	Male	19	Non-Hispanic Black	1.29	78.3	165.8	28.4835	3	228	G	9.3	33	31.55	260	128	1.3	0.2					142.643	12.0151	40.1937	13-19	194		0.75				194	0.75
65379	Female	12	Non-Hispanic White	0.6	73.3	158.1	29.3251	4	144	G	9.5	54.5	53.05	1487	995	11.1	9.3	100		10		89.3571	16.7561	46.7613	6-12	1241	100	10.2	10		10	1341	20.2
65380	Female	17	Other/multiracial	0.32	58.5	157.8	23.4932	2	204	G	9.6	33.7	32.26	903	194	0.4	0					101.071	13.9298	60.5536	13-19	548.5		0.2				548.5	0.2
65385	Female	12	Other/multiracial	2.29	38.3	145.3	18.1413	2	144	G	9.5	40.4	38.91	1102	1302	8.2	4.5				10	74.6429	14.2003	40.7687	6-12	1202		6.35		10	10	1202	16.35
65386	Male	6	Mexican American	2.24	31.9	126.2	20.0296	4	72	G		55.7	54.23	1178	1000	4.8	5.6					54.0714	22.741	63.2102	6-12	1089		5.2				1089	5.2
65405	Male	17	Mexican American	1.57	76.5	173	25.5605	3	204	G	9.5	68.3	66.86	1458	3475	9.2	19.4	600	600			62.0714	9.5631	34.3613	13-19	2466.5	600	14.3				3066.5	14.3
65411	Female	16	Other/multiracial	2.3	48.6	155	20.2289	2	192	G	9.4	40.7	39.22	529	564	3.3	0.7					51.5	13.4758	44.7343	13-19	546.5		2				546.5	2
65418	Female	7	Non-Hispanic Black	1.11	37.2	128.8	22.4239	4	84	G		82.1	80.62	371	381	1.2	0.1		200		30	112.5	22.4932	70.8755	6-12	376		0.65		30	30	376	30.65
65422	Male	7	Non-Hispanic Black	0.56	25	130.5	14.6798	2	84	G		71.4	69.99	1665	496	7.4	0.7					94.5	19.4988	65.5812	6-12	1080.5		4.05				1080.5	4.05
65439	Female	15	Other Hispanic	2.96	64.1	150	28.4889	4	180	G	9.2	32.8	31.36	1135	612	6.4	4.3					99.2143	10.0155	38.1275	13-19	873.5		5.35				873.5	5.35
65452	Female	16	Non-Hispanic Black	0.58	57.5	168.9	20.1562	2	192	G	9.9	49.2	46.04	174	591	0	2.3					83.6429	17.2135	55.5509	13-19	382.5		1.15				382.5	1.15
65455	Female	14	Non-Hispanic White	1.52	71.6	160.3	27.8642	4	168	G	9.8	66.9	65.43	1110		5.8						96.7857	16.0848	50.0238	13-19	1110		5.8				1110	5.8
65456	Female	12	Mexican American	0.89	62.6	151.7	27.2021	4	144	G	9.6	46.9	45.48	891	575	4.3	6.4					4.64286	14.5829	47.9117	6-12	733		5.35				733	5.35
65463	Female	6	Non-Hispanic Black	1.55	17.2	112.1	13.6873	2	72	G		64.6	63.13	545	592	2.2	2.2					37.7857	22.3413	70.6999	6-12	568.5		2.2				568.5	2.2
65465	Female	7	Other/multiracial	1.89	22.7	122.9	15.0287	2	84	G		56.8	55.38	1829	1590	16.7	15.5					99.9286	21.3411	67.0058	6-12	1709.5		16.1				1709.5	16.1
65466	Male	7	Non-Hispanic Black	2.75	44	129.5	26.2369	4	84	G		42.2	40.74	953	553	9	3.6	600				46.9286	14.8235	53.7954	6-12	753	600	6.3				1353	6.3
65468	Male	7	Non-Hispanic Black	0.65	23.2	117.9	16.6902	2	84	G		41.6	40.16	1012	668	6.6	3.1					140.929	23.7034	67.6209	6-12	840		4.85				840	4.85
65480	Male	10	Non-Hispanic Black	1.85	40.9	146	19.1875	2	120	G		51.1	49.66	614	319	3.3	3.1					103.786	21.534	79.3169	6-12	466.5		3.2				466.5	3.2
65489	Male	18	Non-Hispanic Black	0.41	88.3	173.5	29.3334	4	216	G	11.3	31.8	30.36	411	148	1.3	2.1					78.7857	12.3535	44.686	13-19	279.5		1.7				279.5	1.7
65504	Male	7	Mexican American	1.33	23.6	123	15.5992	2	84	G		51.5	50.02	1430		9.7						73.6429	23.572	61.714	6-12	1430		9.7				1430	9.7
65507	Female	13	Other Hispanic	0.63	37.9	149.3	17.0028	2	156	G	9.9	42.6	41.17	817	881	1.9	3.4					59.2143	13.9427	42.8418	13-19	849		2.65				849	2.65
65509	Female	10	Non-Hispanic Black	1.39	34.7	156	14.2587	2	120	G		45.8	42.9	317	762	3.7	8					35.5	16.772	45.2098	6-12	539.5		5.85				539.5	5.85
65511	Male	7	Mexican American	1.53	28.3	127.9	17.3	2	84	G		71.3	69.88	848	1711	6	8.2					103.214	22.5129	73.17	6-12	1279.5		7.1				1279.5	7.1
65515	Female	14	Non-Hispanic Black	0.26	108.3	161.1	41.7289	4	168	G	9.7	24.8	23.34	558	38	1.8	0					33.0714	12.3808	39.4951	13-19	298		0.9				298	0.9
65521	Male	17	Non-Hispanic White	0.38	68.9	165.7	25.0942	3	204	G	9.4	68.4	66.93	377	568	3.7	0.6					201.071	11.7755	38.9904	13-19	472.5		2.15				472.5	2.15
65523	Female	11	Non-Hispanic Black	1.8	51.4	158.5	20.46	2	132	G		20.4	19	962	792	4.1	7.3					63.7857	16.2091	46.8284	6-12	877		5.7				877	5.7
65538	Female	9	Non-Hispanic White	4.42	39.4	143	19.2674	3	108	G		62.8	60.1	1425		3.5						128.786	18.2418	56.5463	6-12	1425		3.5				1425	3.5
65540	Male	9	Non-Hispanic White	2.6	34.6	135.7	18.7896	3	108	G		77	73.2	1573	2502	8.8	11.9	150	150	10	10	65.6429	16.6813	61.4353	6-12	2037.5	150	10.35	10	10	10	2187.5	20.35
65541	Female	9	Non-Hispanic Black	1.72	36.3	131.9	20.8649	3	108	G		73	71.55	1353	1739	1	11.7					167.929	21.3528	62.5096	6-12	1546		6.35				1546	6.35
65544	Female	19	Non-Hispanic Black	0.09	57.2	170.7	19.6304	2	228	G	9.6	38	36.53	281	1199	0.2	10.9					98.3571	16.8112	40.0664	13-19	740		5.55				740	5.55
65551	Female	8	Non-Hispanic White	2.63	33.1	133	18.7122	3	96	G		139	137.86	911	1811	5.9	8.1	100	100	10	10	122.786	19.0015	53.7192	6-12	1361	100	7	10	10	10	1461	17
65552	Female	13	Non-Hispanic White	0.74	36.1	151.9	15.6456	2	156	G	9.2	49.5	48.02	1117	602	7.6	2.2					51.9286	16.9466	44.6729	13-19	859.5		4.9				859.5	4.9
65559	Male	8	Other Hispanic	0.38	44.2	135.4	24.1093	4	96	G		58.7	57.24	1437	2760	11.4	18.6					107.5	20.3852	69.9631	6-12	2098.5		15				2098.5	15
65569	Female	16	Other Hispanic	0.84	69.5	160.2	27.0807	3	192	G	9.5	45.8	43.7	1236	637	0.5	3					136.071	17.0803	56.7712	13-19	936.5		1.75				936.5	1.75
65570	Male	16	Non-Hispanic White	1.36	77	178.7	24.1125	3	192	G	10.1	46.9	45.45	1818	188	9.1	0.9					16.3571	6.44047	33.0989	13-19	1003		5				1003	5
65582	Female	7	Other/multiracial	5	22.8	128	13.916	2	84	G		69.9	68.47	1518	1113	9.3	7.2					108.357	19.8126	62.5091	6-12	1315.5		8.25				1315.5	8.25
65584	Male	11	Non-Hispanic Black	2.18	58.2	153.5	24.7005	4	132	G		54.8	53.35	961	825	4.5	2.2					58.7857	19.2634	67.0513	6-12	893		3.35				893	3.35
65597	Female	19	Non-Hispanic Black	0.46	52.6	170	18.2007	2	228	G	9.3	32.1	30.68	475	901	0.4	3.8					170.643	13.267	42.5399	13-19	688		2.1				688	2.1
65601	Male	15	Non-Hispanic Black	1.79	42.5	169.6	14.7753	1	180	G	9.9	64.2	62.73	1640	3248	24.7	27.9					48.0714	9.51801	40.939	13-19	2444		26.3				2444	26.3
65614	Female	10	Mexican American	0	35.4	138.4	18.4812	2	120	G		67.8	66.39	1753	852	8.7	2.3					117.357	21.552	76.8511	6-12	1302.5		5.5				1302.5	5.5
65624	Female	11	Non-Hispanic Black	1.72	58.9	150.2	26.1081	4	132	G		50.2	48.73	1401	684	6.1	2.6					120.357	17.2798	45.0829	6-12	1042.5		4.35				1042.5	4.35
65626	Male	11	Non-Hispanic Black	0.41	42.7	146.5	19.8954	2	132	G		54.9	53.49	816	1092	3.3	8.6					77.6429	16.6758	52.6739	6-12	954		5.95				954	5.95
65644	Female	19	Non-Hispanic Black	0.23	90.5	172.3	30.4844	3	228	G	9.3	48.9	47.47	444	306	0.2	3					122.5	9.43256	35.4903	13-19	375		1.6				375	1.6
65651	Male	6	Other/multiracial	5	19.1	116.9	13.9767	2	72	G		62.3	45.6	676	1131	1.7	5.7	20	620	10	10	120.786	23.3239	67.6649	6-12	903.5	320	3.7	10	10	10	1223.5	13.7
65657	Male	15	Mexican American	2.25	83.1	176	26.8272	4	180	G	10.2	54.8	53.35	2538	2112	7.7	7.6					81.2143	13.0534	47.7987	13-19	2325		7.65				2325	7.65
65667	Male	8	Non-Hispanic Black	1.32	30.4	128.4	18.4393	3	96	G		76.8	75.38	694	996	3.5	6.9					44.1	18.1005	68.2389	6-12	845		5.2				845	5.2
65668	Female	8	Other/multiracial	5	23.8	118	17.0928	2	96	G		56	54.5	1173	1259	4.2	6.7				5	82.9286	15.8521	56.9059	6-12	1216		5.45		5	5	1216	10.45
65686	Female	9	Non-Hispanic Black	1.22	39.3	142.9	19.2455	3	108	G		33.2	31.71	1265	2294	3.3	11.8					138.786	21.9302	70.7889	6-12	1779.5		7.55				1779.5	7.55
65689	Male	19	Non-Hispanic Black	1.57	112.7	174.3	37.0962	4	228	G	10.1	21.8	20.36	1793	1352	7.8	6.3					35.9286	12.6709	44.411	13-19	1572.5		7.05				1572.5	7.05
65690	Male	16	Non-Hispanic White	1.28	57.9	177.4	18.398	2	192	G	9.7	77.9	76.44	962		2.4						398.214	15.8319	40.8775	13-19	962		2.4				962	2.4
65692	Male	14	Non-Hispanic White	1.3	62.5	172.5	21.004	2	168	G	9.5	84.5	83.07	1435	472	7	0.7					112.643	11.8065	41.4769	13-19	953.5		3.85				953.5	3.85
65693	Male	7	Non-Hispanic White	5	41.8	133.4	23.489	4	84	G		65	63.59	2408	2671	15.6	14.3			10	10	68.3571	21.0938	67.616	6-12	2539.5		14.95	10	10	10	2539.5	24.95
65696	Female	8	Non-Hispanic Black	0.78	45.7	147.3	21.0625	4	96	G		37	35.5	792	530	4.7	3.5					70.9286	20.5409	63.5402	6-12	661		4.1				661	4.1
65697	Male	16	Non-Hispanic White	1.21	115.4	176.2	37.1701	4	192	G	9.2	60.6	59.13	1875	1031	6.3	5.5					60.6429	10.872	36.0712	13-19	1453		5.9				1453	5.9
65698	Male	8	Non-Hispanic Black	2.1	39.8	137.4	21.0819	4	96	G		79.6	78.18	1052		4.3						24.6429	26.6781	87.1247	6-12	1052		4.3				1052	4.3
65701	Female	17	Non-Hispanic Black	1.81	61.8	176.3	19.8831	2	204	G	9.3	23	21.57	861	1034	3.7	2.8					32.6429	13.2169	40.5481	13-19	947.5		3.25				947.5	3.25
65704	Female	7	Non-Hispanic White	3.9	22.8	121.7	15.3941	2	84	G		134	132.21	1743	738	3.5	18.8					182.071	20.3062	73.6059	6-12	1240.5		11.15				1240.5	11.15
65709	Female	17	Non-Hispanic White	3.8	53.7	158	21.511	2	204	G	9.4	135	134.02	1550	1356	4.8	9.2					311.214	20.3389	49.9192	13-19	1453		7				1453	7
65715	Male	12	Other/multiracial	5	50	156.4	20.4407	2	144	G	10	97.4	95.97	2402	1899	15.1	13.9					88.0714	14.0754	50.1417	6-12	2150.5		14.5				2150.5	14.5
65721	Female	6	Mexican American	1.42	29.6	124.8	19.0048	4	72	G		33.4	31.93	258	1023	1.5	5.2					50.9286	18.8886	64.1235	6-12	640.5		3.35				640.5	3.35
65725	Female	8	Non-Hispanic White	5	39.6	138.4	20.6739	4	96	G		105	104	1253	1276	7	4.9			10	22.5	165.5	24.033	75.4163	6-12	1264.5		5.95	16.25	16.25	16.25	1264.5	22.2
65729	Male	9	Non-Hispanic White	1.1	34.4	139.3	17.7279	2	108	G		81.4	79.95	746	2359	4.9	11.8			1.25	1.25	36.0714	15.5106	54.0848	6-12	1552.5		8.35	1.25	1.25	1.25	1552.5	9.6
65734	Female	14	Non-Hispanic Black	4.52	78.5	165.9	28.5218	4	168	G	9.7	50	48.51	414	1630	0	4.2					50.2143	12.4205	39.1017	13-19	1022		2.1				1022	2.1
65750	Male	14	Non-Hispanic White	5	78.7	183.1	23.4746	3	168	G	9.4	57.7	56.27	1476	3042	5.3	12.5		100		10	174.214	16.4209	60.0857	13-19	2259		8.9		10	10	2259	18.9
65762	Female	11	Other/multiracial	0	56.7	156.1	23.269	3	132	G		68.1	66.62	1512	619	9.3	6.5	200				50.25	19.2374	47.8992	6-12	1065.5	200	7.9				1265.5	7.9
65777	Female	11	Non-Hispanic Black	4.9	39.2	155.4	16.2324	2	132	G		60.5	59.07	953	582	2.7	1.6					131.357	17.8237	57.1521	6-12	767.5		2.15				767.5	2.15
65786	Male	8	Non-Hispanic White	1.66	27.4	129.5	16.3385	2	96	G		85.2	83.79	1808	1692	13.8	5.5		107		10	108.929	19.5969	76.9229	6-12	1750		9.65		10	10	1750	19.65
65793	Female	16	Non-Hispanic White	1.19	46.3	152.1	20.0135	2	192	G	9.6	39.6	38.19	592	498	3.3	3.1					39.2143	14.8664	41.3239	13-19	545		3.2				545	3.2
65794	Male	9	Other/multiracial	1.22	58.5	147.5	26.8888	4	108	G		73.5	72	1486	875	11.8	3.2					24.5	19.5167	63.9627	6-12	1180.5		7.5				1180.5	7.5
65803	Female	15	Non-Hispanic White	1.66	46.5	156.1	19.083	2	180	G	9.9	81.5	80.06	344	298	1.5	0.7					73.9286	12.027	42.5789	13-19	321		1.1				321	1.1
65805	Female	11	Non-Hispanic White	1.21	72.4	156.4	29.5982	4	132	G		71.4	69.92	1577	519	3.5	1.7					36.7857	17.0388	46.3327	6-12	1048		2.6				1048	2.6
65811	Female	11	Mexican American	0.6	62.3	149.6	27.8372	4	132	G		66.6	65.16	1788	1968	10.6	19.4					101.214	22.3112	49.9662	6-12	1878		15				1878	15
65813	Male	11	Mexican American	1.57	54.8	154.8	22.8686	3	132	G		51.8	50.32	787	342	2.7	0.1					147.214	15.8138	51.9773	6-12	564.5		1.4				564.5	1.4
65814	Male	11	Non-Hispanic Black	1.49	34.8	148.2	15.8447	2	132	G		60.7	59.26	1528	1031	4.3	5.4					179.786	22.384	89.5052	6-12	1279.5		4.85				1279.5	4.85
65817	Female	19	Non-Hispanic White	5	61.5	169.4	21.4313	2	228	G	9.4	96.5	95.02	1563	1138	1.6	5.5					98.6429	16.2146	43.165	13-19	1350.5		3.55				1350.5	3.55
65818	Male	17	Other/multiracial	5	54.6	170	18.8927	2	204	G	10	38.8	37.39	1342	1621	8.1	8					39.3571	11.1046	36.1289	13-19	1481.5		8.05				1481.5	8.05
65819	Male	9	Mexican American	1.03	24.2	131.8	13.9311	2	108	G		68.4	66.96	803	992	2.9	5.1					67.7857	25.8182	81.8487	6-12	897.5		4				897.5	4
65825	Female	8	Non-Hispanic Black	1.55	22.9	122.9	15.1611	2	96	G		62.6	61.12	631		7.3		100		10		110.786	17.6109	56.9606	6-12	631	100	7.3	10		10	731	17.3
65834	Male	6	Non-Hispanic Black	4.52	22.3	119.5	15.616	2	72	G		66.5	65.02	206	324	1.8	0.1					145.071	25.4588	79.2287	6-12	265		0.95				265	0.95
65843	Male	9	Mexican American	0.67	31.3	138.6	16.2936	2	108	G		78.6	77.19	996	1213	4.7	7.7					110.786	18.5394	63.9098	6-12	1104.5		6.2				1104.5	6.2
65845	Male	13	Other/multiracial	2.59	41.3	162.7	15.6018	2	156	G	9.6	42.3	40.87	408	1068	0.4	28.1				5	45.9286	12.9698	52.2879	13-19	738		14.25		5	5	738	19.25
65853	Female	14	Non-Hispanic White	4.03	53.3	166.5	19.2264	2	168	G	9.3	86.9	85.41	1591	2722	10.2	12.4					141.357	14.7434	43.6296	13-19	2156.5		11.3				2156.5	11.3
65855	Male	8	Non-Hispanic White	1.03	40.9	135.8	22.1781	4	96	G		105	103.32	1312	979	9.8	7.1					124.357	24.678	75.8032	6-12	1145.5		8.45				1145.5	8.45
65861	Male	8	Other Hispanic	5	23.5	126.6	14.6622	2	96	G		45.3	43.82	1439	519	4	3.9					54	24.1678	71.3377	6-12	979		3.95				979	3.95
65866	Female	6	Non-Hispanic Black	0.85	35	129.6	20.8381	4	72	G		50.8	49.32	505	638	3.8	5.1					30.7857	17.6217	53.0672	6-12	571.5		4.45				571.5	4.45
65894	Male	12	Non-Hispanic Black	1.62	75.4	164.4	27.8977	4	144	G	9.8	40.2	38.78	660	1241	1.4	1.1					131.5	21.9194	61.2001	6-12	950.5		1.25				950.5	1.25
65897	Male	13	Mexican American	2.94	44.5	153.6	18.8616	2	156	G	9.8	95.9	11.55	1122	2299	4.4	9.7					100.929	13.0459	49.6785	13-19	1710.5		7.05				1710.5	7.05
65900	Female	18	Non-Hispanic White	4.07	75.7	165.3	27.7045	3	216	G	9.9	58.3	56.84	433	552	0.2	0.5					177.929	18.4669	44.0001	13-19	492.5		0.35				492.5	0.35
65906	Female	7	Other Hispanic	4.34	33.7	127.5	20.7305	4	84	G		74.7	73.25	237	823	1.2	1.6					72.7857	20.4365	69.2654	6-12	530		1.4				530	1.4
65908	Male	17	Non-Hispanic Black	1.41	88.4	175.6	28.6684	4	204	G	10	46.4	44.98	676	694	0.2	1.5					68.3571	15.6496	46.3704	13-19	685		0.85				685	0.85
65913	Female	19	Non-Hispanic Black	1.69	60.3	165.3	22.0684	2	228	G	9	33.1	31.62	83	322	0.4	0.2					116.643	15.3883	43.1109	13-19	202.5		0.3				202.5	0.3
65916	Male	9	Non-Hispanic Black	1.78	32.4	140.1	16.507	2	108	G		50.8	46.02	483	651	4.1	2.5					76.7857	16.9251	61.56	6-12	567		3.3				567	3.3
65922	Male	10	Non-Hispanic Black	0.26	40.5	143.4	19.695	3	120	G		46.9	45.42	676	160	3.6	0.6					209.071	19.8168	74.9641	6-12	418		2.1				418	2.1
65933	Male	11	Non-Hispanic White	5	35.4	148	16.1614	2	132	G		75.3	73.85	606	815	1.1	0.5			5	5	114.929	18.2631	80.5516	6-12	710.5		0.8	5	5	5	710.5	5.8
65935	Male	18	Non-Hispanic Black	1.67	66.2	175.2	21.567	2	216	G	10.2	46.2	44.72	2043	793	8.5	0.4					156.167	18.4537	65.9852	13-19	1418		4.45				1418	4.45
65952	Male	17	Other Hispanic	1	63	170.4	21.6971	2	204	G	9.5	44.1	42.69	211	1494	0.1	1.2					387.929	19.7006	49.8872	13-19	852.5		0.65				852.5	0.65
65958	Female	13	Non-Hispanic White	1.1	56.5	156.7	23.0097	3	156	G	9	88.8	87.32	1033	969	3.4	5.5				1.25	40.7857	13.7097	46.9166	13-19	1001		4.45		1.25	1.25	1001	5.7
65959	Male	13	Mexican American	0.46	68.6	164.5	25.3508	4	156	G	9.5	59.5	58.05	1276	1078	11	6.3					178.357	21.3706	76.6928	13-19	1177		8.65				1177	8.65
65964	Male	13	Non-Hispanic Black	1.74	64	169.5	22.2762	3	156	G	9.5	79.9	78.46	1186	747	4	1.9					220.643	14.0313	56.0008	13-19	966.5		2.95				966.5	2.95
65965	Male	6	Other Hispanic	0.56	21.4	115.1	16.1534	2	72	G		60.4	58.9	505	410	5.1	3.4					92.6429	18.1945	56.233	6-12	457.5		4.25				457.5	4.25
65966	Male	19	Non-Hispanic Black	0.26	78.7	172.5	26.4482	3	228	G	9.6	12.6	11.11	1004	4259	1.3	2.9					37.7857	13.3807	46.2083	13-19	2631.5		2.1				2631.5	2.1
65981	Male	8	Other Hispanic	2.16	39.5	131.5	22.8426	4	96	G		61.1	59.65	612	1108	2.5	6.2					174.5	20.0168	90.6392	6-12	860		4.35				860	4.35
65984	Female	16	Other/multiracial	2.34	62.8	157.5	25.3162	3	192	G	9.6	65.8	64.36	1284	1368	4.7	49.2					68.0714	13.0113	41.4087	13-19	1326		26.95				1326	26.95
66005	Female	18	Other Hispanic	1.21	41	160.4	15.9358	1	216	G	9.1	24.7	23.23	1002	803	4.5	3.1					235.643	17.2609	46.2344	13-19	902.5		3.8				902.5	3.8
66011	Female	12	Non-Hispanic Black	2.07	51.3	163.6	19.1669	2	144	G	9.4	41	39.59	640	240	1.7	0.6					88.9	14.0874	52.2506	6-12	440		1.15				440	1.15
66019	Male	12	Non-Hispanic Black	0.76	88.3	169.9	30.5896	4	144	G	9.1	45.7	44.2	502	541	5.4	3.2					163.929	23.1533	67.7522	6-12	521.5		4.3				521.5	4.3
66020	Female	9	Mexican American	1.79	26.1	137.7	13.7649	2	108	G		90.2	88.72	1564		1.6				2		180.5	23.5534	67.171	6-12	1564		1.6	2		2	1564	3.6
66024	Female	11	Mexican American	3.15	38.4	149	17.2965	2	132	G		39.3	37.89	1707	1519	9.3	8.2					14.2143	8.91573	41.9594	6-12	1613		8.75				1613	8.75
66030	Male	13	Mexican American	0	95.5	175.2	31.1125	4	156	G	10	47.5	46.08	2187	1010	14.1	3.3					13.3571	15.7915	54.3871	13-19	1598.5		8.7				1598.5	8.7
66037	Female	14	Non-Hispanic Black	3.77	115.6	164.5	42.7195	4	168	G	9.4	27.1	25.7	370	636	0.4	3.9		100		15	39.5	18.292	48.4568	13-19	503		2.15		15	15	503	17.15
66039	Male	8	Non-Hispanic White	1.07	26.9	133	15.2072	2	96	G		58.1	56.6	1204	1302	4.6	7.3					72.3571	18.4596	63.325	6-12	1253		5.95				1253	5.95
66042	Male	15	Other Hispanic	1.72	96.2	173.3	32.0315	4	180	G	9.9	26.4	24.93	1277	1043	11.2	3.4					97.6429	15.3006	39.9089	13-19	1160		7.3				1160	7.3
66062	Male	7	Non-Hispanic White	0.61	25.8	125.9	16.2768	2	84	G		83.7	82.28	964	1792	6.2	10.7					18.2143	15.5569	52.5465	6-12	1378		8.45				1378	8.45
66080	Male	8	Non-Hispanic Black	1.57	36.6	126.2	22.9807	4	96	G		76.1	73.93	1141		6		200		10		93.2143	21.009	68.7667	6-12	1141	200	6	10		10	1341	16
66087	Female	18	Other Hispanic	0.94	63.4	161.2	24.3983	2	216	G	9.3	42.4	38.24	731	932	1.8	9.7					48.2143	16.1434	49.2415	13-19	831.5		5.75				831.5	5.75
66107	Male	16	Non-Hispanic Black	2.19	60.3	166.6	21.7254	2	192	G	9.7	75	73.52	613	311	1.8	0.8					143.5	20.5757	65.7176	13-19	462		1.3				462	1.3
66117	Female	16	Non-Hispanic White	5	50	165.4	18.2768	2	192	G	9.6	74.6	73.12	132	651	0.7	1.5		300		20	26.6429	9.39175	34.0955	13-19	391.5		1.1		20	20	391.5	21.1
66119	Male	14	Non-Hispanic White	1.6	55.1	165.7	20.0681	2	168	G	9.7	51.5	50.08	608	312	0.3	0.7					119.786	18.9221	64.6859	13-19	460		0.5				460	0.5
66149	Male	18	Non-Hispanic Black	4.03	79.1	178.9	24.7147	2	216	G	9.4	27.3	25.84	257	384	0.5	0.7					65.0714	8.97935	34.9356	13-19	320.5		0.6				320.5	0.6
66159	Female	6	Other/multiracial	1.72	21.3	124	13.8528	2	72	G		62.4	60.95	896	1313	5.1	20.4					123.357	21.2312	73.0646	6-12	1104.5		12.75				1104.5	12.75
66163	Male	12	Mexican American	1.03	45.6	157	18.4997	2	144	G	9.6	50.5	49.07	1455	831	12.2	9.4					89.7857	17.2525	59.8236	6-12	1143		10.8				1143	10.8
66164	Female	6	Non-Hispanic Black	0	26	114.6	19.7972	4	72	G		47.5	46.09	780	1181	0.8	5.6					66.3571	24.6312	67.9028	6-12	980.5		3.2				980.5	3.2
66168	Female	8	Non-Hispanic White	2.38	23.2	126.5	14.498	2	96	G		76	74.57	907	919	1.1	1.3	150	150	10	10	121.786	22.3941	77.8899	6-12	913	150	1.2	10	10	10	1063	11.2
66171	Female	6	Non-Hispanic Black	2.78	28.5	125.9	17.9802	3	72	G		52.9	51.48	770	1619	3.6	6.3					70.7857	19.1594	61.6095	6-12	1194.5		4.95				1194.5	4.95
66175	Male	13	Non-Hispanic White	0.5	40	154.1	16.8444	2	156	G	9.7	120	118.85	1379	1496	7.2	12.8		115		25	72.0714	20.7441	71.9407	13-19	1437.5		10		25	25	1437.5	35
66180	Female	15	Other/multiracial	0.45	55.5	156.7	22.6024	2	180	G	9.1	65.8	64.38	1323	155	7.2	0					96.7857	12.6438	46.7482	13-19	739		3.6				739	3.6
66181	Female	11	Non-Hispanic White	4.03	50.9	165.2	18.6508	2	132	G		83.7	82.23	927	2101	4.4	9.4					194.214	15.4487	44.3381	6-12	1514		6.9				1514	6.9
66182	Male	7	Non-Hispanic White	0.44	23.5	125	15.04	2	84	G		86.4	84.99	831	851	8.1	7.3					130.643	21.5096	76.9647	6-12	841		7.7				841	7.7
66195	Female	9	Non-Hispanic Black	1.3	32.1	134.2	17.8238	2	108	G		59.4	57.94	713	237	3.4	1.6					57.7857	15.6235	51.4857	6-12	475		2.5				475	2.5
66200	Male	10	Mexican American	1.79	54.1	149.7	24.1409	4	120	G		59.7	58.23	1366	883	10.3	5.8					83.9286	19.8155	65.6377	6-12	1124.5		8.05				1124.5	8.05
66203	Male	17	Other/multiracial	5	82.6	176.7	26.455	3	204	G	9.1	43.6	42.18	512	526	0.6	1.2					68.6429	10.1328	37.9546	13-19	519		0.9				519	0.9
66209	Male	15	Non-Hispanic Black	5	84.2	185.9	24.3643	3	180	G	9.2	37.4	35.9	388	609	0.5	1					9.92857	10.7698	44.5189	13-19	498.5		0.75				498.5	0.75
66212	Male	8	Mexican American	0.81	40.2	144.2	19.3328	3	96	G		61.5	60.07	2503	2205	7.1	10.9					170.786	21.7543	83.0051	6-12	2354		9				2354	9
66213	Male	18	Other/multiracial	3.04	180.6	183.8	53.4597	4	216	G	9.3	51.4	49.99	2893	2693	29.3	17.8		800			35.6429	9.22662	37.554	13-19	2793		23.55				2793	23.55
66216	Female	8	Other/multiracial	1.26	53.7	145.4	25.4007	4	96	G		23.7	22.23	278	180	0.3	0.1					34.9286	18.62	50.5478	6-12	229		0.2				229	0.2
66220	Male	19	Non-Hispanic White	2.81	86.5	183.9	25.5772	2	228	G	9.7	85.5	84.05	2219	1161	6.5	0.2					44.5	12.1344	40.3438	13-19	1690		3.35				1690	3.35
66223	Female	9	Non-Hispanic White	2.1	38.7	141.4	19.3558	3	108	G		90.9	89.4	960	1025	5.1	3.1					88.6429	18.8034	51.949	6-12	992.5		4.1				992.5	4.1
66242	Female	14	Mexican American	0.22	99.7	164.7	36.7543	4	168	G	9.2	44	42.5	1631	1460	7.5	0.9					83.5	14.9725	49.5699	13-19	1545.5		4.2				1545.5	4.2
66258	Male	14	Other/multiracial	2.7	46	166	16.6933	2	168	G	9.9	30.8	29.36	945	1030	4.7	7.1					83.9286	11.692	45.5745	13-19	987.5		5.9				987.5	5.9
66284	Male	12	Non-Hispanic Black	2.43	60.4	156.2	24.7557	4	144	G	9.6	57.1	55.67	633		1.3						185.643	21.5036	66.5546	6-12	633		1.3				633	1.3
66292	Female	9	Other Hispanic	0.93	47.2	138.4	24.6417	4	108	G		53	51.5	515	1194	2.8	0.2					110.5	20.6906	56.2851	6-12	854.5		1.5				854.5	1.5
66301	Male	12	Non-Hispanic Black	2.16	56.1	164.7	20.6812	2	144	G	9.4	52.4	50.95	1385	1048	6.1	6					59.5	17.9899	58.3711	6-12	1216.5		6.05				1216.5	6.05
66305	Female	13	Non-Hispanic Black	2.32	77.7	154.9	32.3831	4	156	G	9.6	30.6	29.13	881	705	3.4	2.6					17.0714	13.4168	49.1388	13-19	793		3				793	3
66318	Female	6	Non-Hispanic Black	1.34	37.9	123.1	25.0105	4	72	G		73.6	72.15	551	861	4.3	6.8					81.5	15.6835	48.1177	6-12	706		5.55				706	5.55
66329	Male	6	Other/multiracial	0.78	20.7	121.7	13.9762	2	72	G		96.4	94.91	316	643	3	6.6					163.5	20.3403	69.9638	6-12	479.5		4.8				479.5	4.8
66332	Male	19	Non-Hispanic Black	0.36	74.4	178.6	23.3244	2	228	G	10.1	37.4	35.3	990		8						14.9286	8.31358	36.2504	13-19	990		8				990	8
66339	Male	18	Mexican American	2.46	65.8	175.7	21.3149	2	216	G	9.2	87.5	85.37	1900	1710	13.5	18.2					135.214	16.9112	53.4266	13-19	1805		15.85				1805	15.85
66344	Female	7	Non-Hispanic Black	1.15	20.2	120.9	13.8197	2	84	G		58.4	56.91	814	926	5.7	5.9				10	19.7857	16.2768	46.8292	6-12	870		5.8		10	10	870	15.8
66346	Female	17	Other/multiracial	5	60.6	172	20.484	2	204	G	9.7	119	116.77	2111	1818	7.8	12.1					36.0714	11.8983	50.2857	13-19	1964.5		9.95				1964.5	9.95
66348	Female	13	Other/multiracial	5	61.6	166.3	22.2739	2	156	G	9.4	55.9	54.44	656	392	3.6	1.8					78.6429	17.3486	53.518	13-19	524		2.7				524	2.7
66350	Male	14	Mexican American	1.23	79.4	170.1	27.4418	4	168	G	9.7	88.7	87.26	740	356	0.3	0.3					183.357	20.322	62.9793	13-19	548		0.3				548	0.3
66352	Female	18	Other Hispanic	0.65	50.8	155.5	21.0089	2	216	G	9.4	61	56.31	1185	443	3.4	3.2					46.2143	17.671	46.1976	13-19	814		3.3				814	3.3
66354	Female	6	Mexican American	0.45	27	114.6	20.5586	4	72	G		73.4	71.94	1688	640	9.8	7					81.7857	20.4336	55.961	6-12	1164		8.4				1164	8.4
66359	Female	10	Non-Hispanic White	5	66.7	162.8	25.1662	4	120	G		71.8	69.08	1840		9.5						126.5	18.4751	57.0939	6-12	1840		9.5				1840	9.5
66376	Male	10	Non-Hispanic White	1.03	36.6	145.8	17.2173	2	120	G		97.9	96.46	1451	1337	8.7	7.3					136.357	22.6876	70.1269	6-12	1394		8				1394	8
66388	Female	7	Non-Hispanic Black	0.25	33.1	134	18.4339	3	84	G		69.8	68.31	1021	1071	5.9	7.5					127.214	21.1723	67.4538	6-12	1046		6.7				1046	6.7
66392	Male	14	Other/multiracial	5	81.3	169.5	28.2977	4	168	G	9.5	32.3	30.87	801	337	3.1	0.8					122.786	15.9883	50.0865	13-19	569		1.95				569	1.95
66400	Female	11	Other/multiracial	2.51	36.7	142.4	18.0986	2	132	G		52.5	51.08	1446	1256	6.5	6.7				10	126.5	17.3007	52.7324	6-12	1351		6.6		10	10	1351	16.6
66401	Female	6	Mexican American	0.06	26.4	119.4	18.5181	3	72	G		65.8	64.34	1635	1326	5.9	6.9					150.5	27.6438	77.2285	6-12	1480.5		6.4				1480.5	6.4
66407	Female	9	Other Hispanic	0.22	43.1	143.8	20.843	3	108	G		38.4	35.63	1906	1275	4	6.3					62.0714	16.7806	52.6284	6-12	1590.5		5.15				1590.5	5.15
66411	Female	11	Non-Hispanic Black	2.32	35.3	144.9	16.8127	2	132	G		35.6	34.12	486	796	1.3	1.9					35.0714	16.9379	58.4573	6-12	641		1.6				641	1.6
66420	Male	12	Other/multiracial	5	88.2	166.7	31.7393	4	144	G	9.6	80	78.6	646	746	4.7	5.1					40.5	12.4425	38.873	6-12	696		4.9				696	4.9
66424	Female	14	Mexican American	1.42	44.8	155.2	18.5992	2	168	G	9.4	36.4	34.91	105	509	0.8	3.4					9.07143	7.29058	32.5344	13-19	307		2.1				307	2.1
66432	Female	9	Non-Hispanic White	0.9	44.1	139.6	22.6291	4	108	G		55.7	54.24	1266	492	9.7	4.1					58.0714	18.4237	46.7368	6-12	879		6.9				879	6.9
66433	Female	11	Non-Hispanic White	0.8	49	159.6	19.2367	2	132	G		62.2	60.7	1305	1266	1.2	1.4					123.357	18.6645	53.6213	6-12	1285.5		1.3				1285.5	1.3
66434	Female	17	Other Hispanic	1.29	52.3	153.2	22.2835	2	204	G	9.7	38.3	30.45	1582	1320	4.2	2.4					109.5	19.1039	47.2589	13-19	1451		3.3				1451	3.3
66440	Male	8	Other Hispanic	2.01	24.2	128.3	14.7015	2	96	G		64.1	62.62	1951	970	3.6	3.2					177.214	17.2346	58.062	6-12	1460.5		3.4				1460.5	3.4
66445	Female	11	Mexican American	2.26	36	143.1	17.5802	2	132	G		48.2	46.7	1459	235	12.8	4.7					63.9286	17.7709	65.3619	6-12	847		8.75				847	8.75
66450	Female	7	Non-Hispanic White	1.34	21.8	121.6	14.7431	2	84	G		86.4	84.98	794	522	5	3.7					93.2143	18.5755	66.1671	6-12	658		4.35				658	4.35
66454	Male	13	Non-Hispanic Black	5	70	172	23.6614	3	156	G	9.2	35.6	34.15	910	1413	1.4	6.3	200	200	10	10	65.3571	7.79073	39.5708	13-19	1161.5	200	3.85	10	10	10	1361.5	13.85
66466	Male	6	Mexican American	1.42	30	126.2	18.8366	4	72	G		40.4	38.96	1088	2459	7.7	8.3				25	5.78571	20.9462	68.0099	6-12	1773.5		8		25	25	1773.5	33
66469	Male	18	Non-Hispanic White	0.08	67.5	176.4	21.6924	2	216	G	10	79.7	77.61	1699	94	13.8	0					69.1667	13.3909	42.1421	13-19	896.5		6.9				896.5	6.9
66471	Male	10	Non-Hispanic Black	3.13	39.7	144.6	18.9869	2	120	G		37	35.5	1051	505	2.6	2.1					99.3571	21.475	62.9058	6-12	778		2.35				778	2.35
66478	Male	14	Mexican American	2.87	64.7	166.9	23.2269	3	168	G	9	43.6	42.15	2632	1245	13.8	7					21.6429	8.28781	37.8725	13-19	1938.5		10.4				1938.5	10.4
66481	Male	12	Other Hispanic	0.46	27.7	132.9	15.683	2	144	G	9.8	83.8	82.32	470	411	0.6	1.8					202.643	27.808	79.4742	6-12	440.5		1.2				440.5	1.2
66482	Female	9	Mexican American	1	27.9	133.3	15.7016	2	108	G		52.6	47.55	1520	1526	7.3	9.5					63.0714	20.5733	65.1226	6-12	1523		8.4				1523	8.4
66484	Male	6	Non-Hispanic White	1.19	20.9	119.3	14.6847	2	72	G		97.5	96.08	1923	846	8.6	8.4					100.214	15.1804	50.1928	6-12	1384.5		8.5				1384.5	8.5
66492	Male	13	Other Hispanic	0.81	47.5	159.9	18.5779	2	156	G	9.9	61.6	58.59	1507	946	2.5	3.6					54.7857	18.7796	58.4124	13-19	1226.5		3.05				1226.5	3.05
66500	Male	15	Other/multiracial	0.69	40.8	161.8	15.5849	1	180	G	9.4	47.6	45.09	957	124	9.8	1					32.9286	8.39062	33.0621	13-19	540.5		5.4				540.5	5.4
66510	Male	11	Non-Hispanic Black	2.22	57.5	146.9	26.6455	4	132	G		63.1	61.6	515	880	0.8	4.7					9.21429	10.4503	38.9481	6-12	697.5		2.75				697.5	2.75
66512	Female	8	Mexican American	0.87	47	137.1	25.0048	4	96	G		60	58.53	1391	1063	7.9	7					62.7857	16.5467	52.0599	6-12	1227		7.45				1227	7.45
66516	Male	6	Mexican American	3.91	22	113.6	17.0477	3	72	G		75.4	73.93	1269	1717	14.9	18.7				10	126.071	27.5902	109.248	6-12	1493		16.8		10	10	1493	26.8
66519	Female	9	Non-Hispanic Black	0.95	27.4	129.2	16.4144	2	108	G		54.5	53.02	1130	887	4	2.6					58.2143	19.7955	70.6838	6-12	1008.5		3.3				1008.5	3.3
66521	Female	8	Non-Hispanic White	1.62	26.2	130.5	15.3844	2	96	G		116	114.4	551	582	3.7	3.4					163.357	20.5448	67.3759	6-12	566.5		3.55				566.5	3.55
66528	Female	13	Non-Hispanic Black	0.64	33.8	141.6	16.8574	2	156	G		29.3	27.86	446	216	3.1	0					24.9286	16.5516	55.716	13-19	331		1.55				331	1.55
66537	Male	15	Non-Hispanic White	4.03	70.7	176.1	22.7982	2	180	G	9.6	77.9	76.4	614	1586	0.4	10.2				20	178.929	14.8353	53.2638	13-19	1100		5.3		20	20	1100	25.3
66545	Female	6	Non-Hispanic Black	0.09	26.1	124.7	16.7845	2	72	G		33.3	31.88	477	248	0.9	0.5					64.2143	19.8249	55.1411	6-12	362.5		0.7				362.5	0.7
66549	Female	9	Mexican American	1.12	39.6	141	19.9185	3	108	G		48.6	47.16	550	1603	6.6	2.1					102.929	19.5151	66.9653	6-12	1076.5		4.35				1076.5	4.35
66557	Male	13	Mexican American	1.35	75.3	157.3	30.4325	4	156	G	9.6	70.1	68.66	4127	1773	29.2	7.2					104.929	9.18302	32.9178	13-19	2950		18.2				2950	18.2
66566	Male	17	Other/multiracial	5	49.3	158.9	19.5254	2	204	G	9.4	66	58.66	1085	1232	9.8	11.1					35.9286	10.6434	46.8043	13-19	1158.5		10.45				1158.5	10.45
66571	Male	13	Non-Hispanic White	5	57.3	175.9	18.5192	2	156	G	9.4	58.4	56.9	1167	1217	8.9	5.6					62.6429	13.6104	46.9691	13-19	1192		7.25				1192	7.25
66574	Male	6	Other Hispanic	4.47	20.5	120.4	14.1417	2	72	G		87.7	86.21	1389		6						108.929	19.6499	85.5768	6-12	1389		6				1389	6
66576	Male	15	Non-Hispanic Black	1.35	67.4	174.4	22.1599	2	180	G	9.4	36.2	34.7	402	597	0.2	2.3					44.2143	13.0783	46.6005	13-19	499.5		1.25				499.5	1.25
66577	Female	11	Non-Hispanic Black	2.17	56.9	168.3	20.0883	2	132	G		30.8	29.38	1369		4.8						104.5	13.7859	47.0326	6-12	1369		4.8				1369	4.8
66581	Female	17	Other/multiracial	5	53.1	152.5	22.8326	2	204	G	9.7	33.5	31.34	355	154	0.1	0.1					18.1667	12.8899	31.9164	13-19	254.5		0.1				254.5	0.1
66590	Female	7	Other/multiracial	1.2	29.8	130.9	17.3915	2	84	G		56.6	55.16	1717	826	8.2	3.8					236.786	22.5703	67.1986	6-12	1271.5		6				1271.5	6
66593	Male	13	Mexican American	3.37	79	166.6	28.4628	4	156	G	9.4	64	62.6	1583	1779	14.1	9.9					40.5	14.9038	50.7848	13-19	1681		12				1681	12
66596	Female	7	Other/multiracial	5	29.3	135.2	16.0293	2	84	G		57.3	55.87	881	677	6	5.6	100	100	10	10	28.5	18.9425	67.1482	6-12	779	100	5.8	10	10	10	879	15.8
66605	Female	11	Non-Hispanic Black	5	28.5	140.6	14.417	2	132	G		40.1	38.61	959	587	1.6	1.5					104.214	17.176	63.642	6-12	773		1.55				773	1.55
66611	Female	15	Other Hispanic	0.93	63.9	161.4	24.5298	3	180	G	10	53.4	51.98	1439	614	12.6	4					77.0714	14.5196	48.0889	13-19	1026.5		8.3				1026.5	8.3
66615	Female	16	Non-Hispanic Black	2.17	52.5	157.7	21.1104	2	192	G	10	38.7	37.25	928	237	1.7	0.4					88.9286	10.657	35.4494	13-19	582.5		1.05				582.5	1.05
66617	Female	11	Non-Hispanic Black	1.74	45.6	153.2	19.4289	2	132	G		63	61.54	2639	651	12.9	8.8					196.214	20.6693	66.6683	6-12	1645		10.85				1645	10.85
66618	Female	11	Other/multiracial	2.87	51.5	158.9	20.3967	2	132	G		48.7	47.24	646	699	3.8	1.4					50.7857	11.2383	36.6488	6-12	672.5		2.6				672.5	2.6
66622	Male	9	Other/multiracial	1.91	28	132.8	15.8768	2	108	G		91.5	90.06	1318	1321	8.8	11.1					81.2143	22.7749	78.9287	6-12	1319.5		9.95				1319.5	9.95
66627	Male	17	Non-Hispanic Black	0.96	83.3	180.1	25.6813	3	204	G	9.7	59.2	57.7	940	662	5.3	3.2					20.2143	12.646	51.7118	13-19	801		4.25				801	4.25
66636	Female	19	Non-Hispanic Black	2.67	45.2	162.9	17.0332	1	228	G	9.3	23.6	22.11	800	583	2.2	1.2					77.6429	13.7325	42.2953	13-19	691.5		1.7				691.5	1.7
66648	Female	7	Non-Hispanic Black	0.99	24.2	119.4	16.9749	2	84	G		44.6	42.5	577	813	0.8	3.5					12.9286	17.6014	55.9956	6-12	695		2.15				695	2.15
66651	Male	10	Other Hispanic	1.91	53.4	138	28.0403	4	120	G		52.4	50.93	951	824	0.1	4.9					47.0714	16.9395	54.5962	6-12	887.5		2.5				887.5	2.5
66657	Female	16	Non-Hispanic White	2.81	78.2	156.3	32.0102	4	192	G	10	100	98.91	1451	674	5	5		100		10	99.3571	17.4773	60.142	13-19	1062.5		5		10	10	1062.5	15
66658	Female	14	Other/multiracial	5	46.1	151.7	20.0323	2	168	G	9.4	57.9	56.42	1023	546	8.8	2.5					42.0714	13.769	43.2737	13-19	784.5		5.65				784.5	5.65
66659	Male	7	Mexican American	2.32	21.9	121.9	14.7379	2	84	G		77.2	75.73	1789	2247	13.7	19.9					157.929	14.7404	53.4379	6-12	2018		16.8				2018	16.8
66676	Female	10	Non-Hispanic Black	0	42.3	151.7	18.381	2	120	G		45.6	44.11	433		2.2						14.6429	21.5702	50.0597	6-12	433		2.2				433	2.2
66677	Female	18	Other Hispanic	2.95	62.8	160.1	24.5006	2	216	G	9.4	88.7	87.2	145	160	0.6	4.7					86.0714	9.58935	39.7314	13-19	152.5		2.65				152.5	2.65
66684	Male	16	Other/multiracial	4.59	51.2	164.2	18.9899	2	192	G	9.8	78.7	77.2	1063	1011	5.8	8.5				10	30.3571	11.7303	41.1853	13-19	1037		7.15		10	10	1037	17.15
66693	Male	18	Other/multiracial	1.78	96	186.9	27.4823	3	216	G	9.5	69.1	67.66	1512	788	3.1	3.6					43.6667	16.2102	38.7212	13-19	1150		3.35				1150	3.35
66697	Female	13	Non-Hispanic White	1.6	49.4	149	22.2512	2	156	G	9.6	61.4	59.95	753	480	0.5	0.7					69.6429	13.9062	47.1602	13-19	616.5		0.6				616.5	0.6
66706	Male	8	Other/multiracial	1.79	31.3	128.7	18.8968	3	96	G		76.9	75.45	1037	2148	4.8	11.3					189.357	21.2202	69.5438	6-12	1592.5		8.05				1592.5	8.05
66707	Male	13	Mexican American	0.94	83	173.1	27.7003	4	156	G	10	58.4	56.95	1086	1042	8.6	0.5	108		10		43.5	12.7685	43.5975	13-19	1064	108	4.55	10		10	1172	14.55
66719	Female	9	Non-Hispanic White	2.6	33.4	137.3	17.7176	2	108	G		70.9	69.41	881	508	2.7	3.3					121.5	18.6841	60.7575	6-12	694.5		3				694.5	3
66727	Male	11	Other/multiracial	3.51	29.1	136.3	15.6639	2	132	G		55.9	54.42	864	538	0	1.8					68.2143	16.4591	58.8196	6-12	701		0.9				701	0.9
66730	Male	9	Other/multiracial	5	29.2	135.4	15.9274	2	108	G		75	73.58	372	1493	1.7	8.1				5	64.9286	15.3022	68.167	6-12	932.5		4.9		5	5	932.5	9.9
66734	Female	16	Other/multiracial	1.91	44.5	158.9	17.6243	2	192	G	9.5	28.1	26.6	261	461	0.8	2.5					6.5	10.1334	38.6957	13-19	361		1.65				361	1.65
66751	Female	9	Other/multiracial	2.24	28.2	137.2	14.981	2	108	G		63.2	61.7	780	1215	5.2	14.8					166.929	25.2525	91.9202	6-12	997.5		10				997.5	10
66762	Male	16	Non-Hispanic Black	1.89	78	165.8	28.3743	4	192	G	9.5	74	72.51	608	1666	3.1	3.9	200	200	10	10	40.6429	17.4187	54.3283	13-19	1137	200	3.5	10	10	10	1337	13.5
66775	Male	7	Mexican American	1.23	28.4	130.4	16.7018	2	84	G		57.4	55.93	985	2552	5.8	7.6					29.0714	21.8527	84.232	6-12	1768.5		6.7				1768.5	6.7
66779	Male	14	Other/multiracial	0.4	44.7	157.8	17.9512	2	168	G	9.9	59.4	57.1	1671	1370	10.5	9.6					39.9286	11.534	41.6323	13-19	1520.5		10.05				1520.5	10.05
66782	Female	19	Non-Hispanic Black	0.41	88.7	174.9	28.9964	3	228	G	9.5	52.2	50.71	1284	494	2.8	0.1					137.214	14.879	36.8013	13-19	889		1.45				889	1.45
66784	Male	9	Non-Hispanic Black	1.34	38.8	137.8	20.4331	3	108	G		50	48.51	1493	713	6.5	7.9					103.357	19.7762	59.4862	6-12	1103		7.2				1103	7.2
66787	Female	8	Other Hispanic	0.89	42.7	136.3	22.9846	4	96	G		58.1	55.8	1342	1188	12.4	17.8					67.7857	21.1887	56.1707	6-12	1265		15.1				1265	15.1
66794	Male	10	Other/multiracial	4.03	45.7	145.8	21.4982	3	120	G		49.1	47.66	1688	2856	16.4	14.2					42.7857	17.9797	65.6589	6-12	2272		15.3				2272	15.3
66799	Male	6	Non-Hispanic Black	2.78	23.8	120.9	16.2826	2	72	G		50.7	49.26	1214	242	5.6	2.4					122.214	16.1085	56.5531	6-12	728		4				728	4
66800	Male	11	Mexican American	0.75	69.9	149.9	31.1081	4	132	G		35.4	33.99	978	1108	3.5	4.3					193.071	19.3345	58.1871	6-12	1043		3.9				1043	3.9
66810	Male	14	Non-Hispanic Black	0.18	63.6	190.3	17.5622	2	168	G	9.7	32.1	30.63	1668	2477	4.7	11.4	400		20		106.071	10.6813	41.8069	13-19	2072.5	400	8.05	20		20	2472.5	28.05
66812	Male	15	Non-Hispanic Black	4.76	66.3	169.4	23.104	2	180	G	9.6	88.5	87.03	1328	138	12	1			35	35	24.3571	13.1898	44.0436	13-19	733		6.5	35	35	35	733	41.5
66813	Male	9	Non-Hispanic Black	3.67	69.1	146.4	32.2401	4	108	G		63.7	62.29	1232	1469	7.6	16.1					71.5	18.7384	58.6055	6-12	1350.5		11.85				1350.5	11.85
66818	Female	8	Non-Hispanic White	5	46	145.8	21.6393	4	96	G		77.8	76.3	213	467	1.2	5.6		320			124.5	16.0732	46.4702	6-12	340		3.4				340	3.4
66822	Male	19	Other/multiracial	0.71	88.7	166.5	31.996	4	228	G	9.4	35.3	33.82	649	1233	10.5	38					57.2143	10.9146	55.8817	13-19	941		24.25				941	24.25
66827	Male	11	Other/multiracial	5	31.2	137.5	16.5025	2	132	G		47.6	42.48	901	742	6.7	6					84.0714	16.1377	63.8878	6-12	821.5		6.35				821.5	6.35
66830	Female	12	Other/multiracial	0.31	46.6	161.8	17.8004	2	144	G	9.9	54.8	53.38	605	222	0.8	0.4					52.5	13.7589	53.7764	6-12	413.5		0.6				413.5	0.6
66857	Female	15	Other/multiracial	1.57	52.5	161.5	20.1286	2	180	G	9.6	39.9	38.41	328	291	0.3	2.1					35.5	13.4266	46.9479	13-19	309.5		1.2				309.5	1.2
66862	Male	10	Non-Hispanic Black	0.27	40.3	146.6	18.7515	2	120	G		84.5	83	904	1276	1.7	7.9					267.643	23.0077	70.9769	6-12	1090		4.8				1090	4.8
66864	Male	16	Non-Hispanic Black	0.43	64.2	176	20.7257	2	192	G	9.4	33.9	32.4	875	150	8.2	29					60.6429	12.6254	40.1048	13-19	512.5		18.6				512.5	18.6
66865	Female	15	Mexican American	0.87	82.4	163.7	30.7489	4	180	G	10	31.5	30.05	254	574	23.2	2.3					15.5	10.7455	40.5032	13-19	414		12.75				414	12.75
66868	Male	8	Other/multiracial	5	25	132.9	14.1544	2	96	G		72.3	60.81	2053	1202	12.9	3.9	400		5		47.9286	19.302	57.7261	6-12	1627.5	400	8.4	5		5	2027.5	13.4
66870	Female	12	Mexican American	4.37	46.9	156.7	19.1001	2	144	G	9.8	62.2	60.74	1474	1037	10.3	6.6					0.928571	11.7692	47.1318	6-12	1255.5		8.45				1255.5	8.45
66878	Female	15	Mexican American	0.39	45.8	151	20.0868	2	180	G	10.2	49	47.57	992	2070	3.5	4.8					52.2143	18.1605	53.9327	13-19	1531		4.15				1531	4.15
66895	Male	10	Other Hispanic	0.63	43.8	140.6	22.1566	4	120	G		54.7	53.22	1786	1477	5	5.8					65.2143	15.4888	56.8233	6-12	1631.5		5.4				1631.5	5.4
66906	Female	11	Non-Hispanic Black	0.21	45.2	153	19.3088	2	132	G		31.3	29.87	1013	726	6	4.9					36.0714	17.2388	53.8943	6-12	869.5		5.45				869.5	5.45
66912	Female	14	Other/multiracial	4.59	52.1	166.2	18.8615	2	168	G	9.6	82.5	70.19	1043	1092	3.1	6.4	150	150	10	10	114.5	13.6684	50.6239	13-19	1067.5	150	4.75	10	10	10	1217.5	14.75
66913	Male	9	Other Hispanic	3.69	27.9	135.1	15.286	2	108	G		107	105.71	1020	1354	8.8	5.4			10	10	296.357	25.6109	94.1281	6-12	1187		7.1	10	10	10	1187	17.1
66917	Male	7	Mexican American	1.34	35.8	132.2	20.4843	4	84	G		46	44.56	1358	1349	7.4	6.6					39.6429	20.3619	63.4624	6-12	1353.5		7				1353.5	7
66931	Male	16	Non-Hispanic White	3.92	61.4	168.7	21.5744	2	192	G	9.9	51.3	49.19	994	2196	6.5	11.8					117.357	15.2724	47.7485	13-19	1595		9.15				1595	9.15
66934	Female	12	Other/multiracial	2.29	73.6	162.5	27.8722	4	144	G	9.9	61	59.53	252	1439	0.3	8.1					75.5	13.6409	37.0288	6-12	845.5		4.2				845.5	4.2
66940	Female	14	Mexican American	0.27	48.4	160.3	18.8356	2	168	G	10.3	37.4	35.94	1149	805	3.3	6.9					9.78571	13.4341	46.2741	13-19	977		5.1				977	5.1
66948	Male	14	Other/multiracial	0.74	73.5	169.9	25.4625	3	168	G	10	50.9	43.8	1174	660	8.5	4.9					28.2143	14.2986	43.9433	13-19	917		6.7				917	6.7
66966	Female	14	Mexican American	0.5	50.7	155.3	21.0216	2	168	G	9.4	45.1	43.62	335	1276	2	8.8					66.5	12.9338	44.5081	13-19	805.5		5.4				805.5	5.4
66968	Female	11	Mexican American	3.15	49.1	146	23.0343	3	132	G		85.5	84.02	699	829	5	3.5					188.786	20.6792	79.262	6-12	764		4.25				764	4.25
66971	Female	8	Other/multiracial	4.63	31.3	132.5	17.8284	2	96	G		31.9	30.42	896	408	5.4	3.5					24.3571	14.6374	49.469	6-12	652		4.45				652	4.45
66975	Male	17	Other Hispanic	0.58	68.3	176.7	21.875	2	204	G	9.5	72.5	71.09	1005	204	0.3	4.4					64.6429	14.7528	41.9201	13-19	604.5		2.35				604.5	2.35
66980	Male	7	Other/multiracial	0.32	27.9	131.1	16.233	2	84	G		67.8	66.31	864	911	7	6					17.5	21.3149	59.3816	6-12	887.5		6.5				887.5	6.5
66992	Male	7	Non-Hispanic White	2.83	22	126.9	13.6615	1	84	G		55.8	54.39	1594	2006	12.2	9.2					70.6429	18.8601	75.2628	6-12	1800		10.7				1800	10.7
67019	Male	6	Other/multiracial	5	24	127.1	14.8566	2	72	G		70.3	68.09	492	598	2.3	0.7				5	127.667	21.0598	73.3202	6-12	545		1.5		5	5	545	6.5
67024	Female	12	Non-Hispanic White	5	44.3	151.2	19.3776	2	144	G	10.2	76.3	74.83	557	571	2	2.6					111.786	14.0578	45.3988	6-12	564		2.3				564	2.3
67028	Female	6	Mexican American	0.51	22.7	119.5	15.8961	2	72	G		77.4	75.98	1072	2258	10.2	13.2					110.75	19.6483	75.2777	6-12	1665		11.7				1665	11.7
67031	Female	18	Non-Hispanic Black	0.92	67.1	159.6	26.3425	3	216	G	9.2	42	40.56	367	298	1.9	0					112.214	10.8411	37.1188	13-19	332.5		0.95				332.5	0.95
67040	Female	19	Mexican American	0.14	71.5	163.4	26.7795	3	228	G	9.7	50.4	48.99	1740	489	7.8	0					146.357	19.5462	44.2715	13-19	1114.5		3.9				1114.5	3.9
67044	Female	19	Other/multiracial	5	44.2	155.6	18.2559	2	228	G	9	60.6	59.1	706	644	3	3.2					220.214	13.5654	42.0393	13-19	675		3.1				675	3.1
67054	Female	8	Mexican American	0.97	23.7	131.4	13.7264	2	96	G		68.2	66.75	764	1022	2	2.9	18		5.6		20.5	18.6536	56.5473	6-12	893	18	2.45	5.6		5.6	911	8.05
67060	Female	16	Non-Hispanic Black	1.21	77.7	169.1	27.1728	3	192	G	9.3	50.6	49.18	1368	1526	0.4	3.7					198.929	18.6214	55.6806	13-19	1447		2.05				1447	2.05
67063	Male	15	Non-Hispanic White	5	82.7	174.5	27.1591	4	180	G	9.9	57.9	56.4	1063	86	7.9	0					157.071	13.1322	49.7038	13-19	574.5		3.95				574.5	3.95
67069	Male	19	Non-Hispanic White	5	81.5	183.5	24.2039	2	228	G	9.6	70.3	68.8	410	1127	0.3	0.8					186.929	13.9504	39.8352	13-19	768.5		0.55				768.5	0.55
67071	Female	16	Non-Hispanic White	3.9	49.1	159.5	19.3001	2	192	G	9.6	134	132.34	491	494	0.5	1.5					74.3571	11.2669	41.6994	13-19	492.5		1				492.5	1
67072	Male	11	Other Hispanic	3.58	56.9	152.4	24.4987	4	132	G		32.5	31.02	508	426	9.9	0					13.7857	17.6652	54.1982	6-12	467		4.95				467	4.95
67075	Female	14	Non-Hispanic White	4.86	105.1	166.5	37.9118	4	168	G	8.9	55.7	54.29	1424	178	5.5	0.3					130.214	12.5508	47.9975	13-19	801		2.9				801	2.9
67076	Female	10	Non-Hispanic White	0.33	29	140.9	14.6075	2	120	G		75.7	74.26	1141	1993	5.8	11	100		10		100.5	22.8115	71.0322	6-12	1567	100	8.4	10		10	1667	18.4
67080	Female	11	Non-Hispanic White	1.92	72.7	149	32.7463	4	132	G		53.7	52.28	1089	577	7.2	3.7					188.5	17.5682	52.6553	6-12	833		5.45				833	5.45
67082	Male	18	Mexican American	1.61	107	179.8	33.0982	4	216	G	9.8	31	29.51	1310		4						50.3333	16.1845	42.7103	13-19	1310		4				1310	4
67086	Male	8	Mexican American	0.4	24.6	133	13.9069	2	96	G		61.2	59.73	1052	1390	7.6	7.7					98.0714	20.2072	83.3063	6-12	1221		7.65				1221	7.65
67093	Male	10	Mexican American	0.41	49.6	146.5	23.1103	4	120	G		68.6	67.14	904	1108	5.2	8.5					94.0714	14.412	49.4244	6-12	1006		6.85				1006	6.85
67096	Male	11	Mexican American	0.71	50.4	144.3	24.2046	4	132	G		71.3	69.88	1116	1170	6	5.1					126.929	13.8588	52.1972	6-12	1143		5.55				1143	5.55
67097	Female	7	Mexican American	1.88	49.7	134.8	27.3512	4	84	G		55.4	53.9	707	835	5.6	1.3					131.786	21.6442	53.1104	6-12	771		3.45				771	3.45
67101	Female	8	Mexican American	0.46	27.2	126.1	17.1056	2	96	G		65.6	64.16	491	1254	2	7.8					100.929	21.3803	63.1287	6-12	872.5		4.9				872.5	4.9
67102	Female	13	Non-Hispanic White	1.39	43.8	159.8	17.1522	2	156	G	9.3	50.5	49.09	1513		11.9		600		10		144.214	18.5805	64.0386	13-19	1513	600	11.9	10		10	2113	21.9
67104	Male	8	Non-Hispanic Black	1.08	24.1	123.8	15.7245	2	96	G		72	70.53	1165	1285	2.2	4.2					278.786	26.1059	76.1263	6-12	1225		3.2				1225	3.2
67111	Male	11	Mexican American	1.33	34.8	136.5	18.6773	2	132	G		50.9	49.41	1746	2136	10.6	10.9					94.6429	22.2997	58.4982	6-12	1941		10.75				1941	10.75
67122	Male	17	Non-Hispanic Black	2.72	70.4	179.8	21.7768	2	204	G	9.7	75.4	73.92	1504		8.4						61.7857	13.5152	43.0324	13-19	1504		8.4				1504	8.4
67124	Female	8	Non-Hispanic White	1.06	42.9	142.3	21.1859	4	96	G		68.2	66.76	1058	1160	5.9	5.8			10.03	10.03	71.7857	19.219	60.2801	6-12	1109		5.85	10.03	10.03	10.03	1109	15.88
67127	Male	18	Non-Hispanic Black	3.25	90	177.6	28.5336	3	216	G	9.2	53	51.57	1695	701	4.5	7.2					103.5	18.1657	45.9332	13-19	1198		5.85				1198	5.85
67138	Female	8	Other Hispanic	5	23.7	124.7	15.2411	2	96	G		44.1	42.61	432	1124	3.9	3.1	100		10		123.071	19.6288	70.9974	6-12	778	100	3.5	10		10	878	13.5
67156	Female	10	Other Hispanic	2.26	36.5	140.9	18.3853	2	120	G		45.1	43.68	1950	799	5	4.1					118.929	19.2055	57.7433	6-12	1374.5		4.55				1374.5	4.55
67158	Male	14	Other Hispanic	0.56	58.5	162.5	22.1538	2	168	G	9.6	74.9	73.43	748	789	6.1	4.2					152.929	18.3864	61.7863	13-19	768.5		5.15				768.5	5.15
67160	Female	15	Non-Hispanic Black	4.25	83.6	157.8	33.5732	4	180	G	9.1	35.9	33.8	286	371	0.5	0.7					118.643	16.3026	51.1411	13-19	328.5		0.6				328.5	0.6
67164	Female	13	Other/multiracial	5	56.2	160	21.9531	2	156	G	9.3	32.6	30.21	1641	2144	4.1	6.5	55				8.5	11.5391	44.9204	13-19	1892.5	55	5.3				1947.5	5.3
67166	Female	9	Other Hispanic	0.84	60.7	144.2	29.1916	4	108	G		61.3	59.81	1194	942	6.6	5.5					157.643	23.3443	64.8824	6-12	1068		6.05				1068	6.05
67168	Female	11	Non-Hispanic White	0.37	62.4	151.4	27.2228	4	132	G		47.1	45.62	1536	799	2.8	6.3					72.9286	13.5222	49.9721	6-12	1167.5		4.55				1167.5	4.55
67170	Male	13	Other Hispanic	0.76	37.8	153.3	16.0845	2	156	G	9.6	58.8	57.38	1091		8.2						16.0714	7.90828	34.9221	13-19	1091		8.2				1091	8.2
67176	Male	17	Non-Hispanic Black	2.59	114.4	175.5	37.1426	4	204	G	9.6	36.4	34.98	1922	788	9.2	4.3			10	10	117.214	13.0066	46.6504	13-19	1355		6.75	10	10	10	1355	16.75
67187	Female	15	Mexican American	0.51	43	147.1	19.8721	2	180	G		37.9	36.4	1387	1167	2.5	4.7	216		20		82.5	12.8903	41.1679	13-19	1277	216	3.6	20		20	1493	23.6
67202	Male	11	Other/multiracial	5	55.6	154.7	23.2324	4	132	G		65.8	63.46	1012	237	4.8	0.2			10		139.071	18.376	59.1308	6-12	624.5		2.5	10		10	624.5	12.5
67206	Male	8	Other/multiracial	1.26	31.6	140.5	16.0079	2	96	G		85.6	84.15	1735	1851	13.5	9.7				2.5	72.5	16.1262	57.1294	6-12	1793		11.6		2.5	2.5	1793	14.1
67207	Female	10	Non-Hispanic Black	1.65	39.7	149.2	17.8342	2	120	G		51.9	50.43	1701	1216	9.3	8					122.214	23.7013	58.0517	6-12	1458.5		8.65				1458.5	8.65
67227	Female	17	Non-Hispanic Black	4.1	52.7	167.7	18.7389	2	204	G	9.4	40.6	39.18	1372	1251	7.2	7.3		100		10	73.5	15.0245	41.4671	13-19	1311.5		7.25		10	10	1311.5	17.25
67231	Male	18	Non-Hispanic Black	0.95	69.7	166.6	25.1121	2	216	G		34.6	33.18	754	758	1.9	8.4					110.071	18.6322	58.702	13-19	756		5.15				756	5.15
67233	Female	7	Non-Hispanic Black	0.49	30.4	132.2	17.3944	2	84	G		71.1	69.68	250	622	3.9	7.7					105.929	22.5964	66.6511	6-12	436		5.8				436	5.8
67234	Male	12	Mexican American	2.02	38.9	150.1	17.2659	2	144	G	10	69.5	68.05	436		2.6						85.9286	13.4255	49.6644	6-12	436		2.6				436	2.6
67235	Male	6	Non-Hispanic Black	0.91	22.2	120.5	15.289	2	72	G		84.3	82.86	384	344	1.6	3.9	100	100	15	15	213.929	20.8988	64.2175	6-12	364	100	2.75	15	15	15	464	17.75
67238	Female	15	Other/multiracial	2.78	46.6	155.9	19.1732	2	180	G	9.8	43.3	41.81	805	1378	4.3	7.4			10		8.07143	8.87019	36.0097	13-19	1091.5		5.85	10		10	1091.5	15.85
67244	Female	13	Non-Hispanic White	0.38	33	149.2	14.8244	1	156	G	9.4	54.8	53.36	1156	463	7.5	0.4					25.9286	16.4753	55.1476	13-19	809.5		3.95				809.5	3.95
67248	Female	14	Mexican American	0.62	73.7	165.6	26.8749	3	168	G	9.7	46.1	44.61	834	802	9.7	6.1					30.9286	16.312	45.0399	13-19	818		7.9				818	7.9
67251	Female	7	Non-Hispanic Black	0.26	28	136.3	15.0718	2	84	G		51	49.54	782	836	2	4.5					36.5	12.727	45.5963	6-12	809		3.25				809	3.25
67254	Male	8	Mexican American	1.02	31.2	130.7	18.2643	3	96	G		58.7	57.2	756	1198	2.2	5.1					148.929	25.1863	78.5806	6-12	977		3.65				977	3.65
67272	Female	11	Non-Hispanic White	1.04	79.4	169.8	27.5388	4	132	G		83.4	81.93	450	905	1.7	8.2	300	600	70	40	45.7857	11.8456	40.3019	6-12	677.5	450	4.95	55	55	55	1127.5	59.95
67282	Female	8	Mexican American	1.11	29.1	129.1	17.4598	2	96	G		44.6	43.14	904	954	9.5	3.3					54.2143	21.2522	70.0403	6-12	929		6.4				929	6.4
67286	Female	6	Non-Hispanic Black	4.9	23	122	15.4528	2	72	G		64.9	63.44	1895	1838	8.1	7.7	100	100	15	15	55.7857	18.7384	60.7362	6-12	1866.5	100	7.9	15	15	15	1966.5	22.9
67287	Female	10	Other/multiracial	0.91	34.3	135.3	18.7369	2	120	G		56.4	53.95	853	321	8.7	1.8		250		20	66.9286	20.7458	62.0904	6-12	587		5.25		20	20	587	25.25
67299	Female	7	Other Hispanic	0.42	19.5	114.7	14.822	2	84	G		85	75.7	2442	1603	18.4	9.1	100	100	10	10	229.071	25.6447	84.5352	6-12	2022.5	100	13.75	10	10	10	2122.5	23.75
67304	Female	12	Other Hispanic	0.93	67.6	160.2	26.3404	4	144	G	9.8	63.1	61.61	1020	1097	3.9	0.3					31.0714	13.2546	40.7901	6-12	1058.5		2.1				1058.5	2.1
67313	Male	11	Mexican American	1.55	76	154.8	31.7155	4	132	G		39.9	38.41	969	1609	3.3	6.9					99.0714	16.3774	56.2807	6-12	1289		5.1				1289	5.1
67320	Male	19	Other Hispanic	1.34	103.9	176	33.5421	4	228	G	9.8	32.8	31.34	1327	921	6.9	4.7					162.5	10.0422	37.8259	13-19	1124		5.8				1124	5.8
67324	Male	7	Other/multiracial	4.32	22.6	123.5	14.8175	2	84	G		44.4	42.91	495	516	0.5	0.7					41.9286	19.6803	65.7065	6-12	505.5		0.6				505.5	0.6
67331	Female	15	Non-Hispanic Black	5	58.6	164.5	21.6554	2	180	G	9.3	56.5	55.02	1448	797	6	3.4					240.643	19.9043	88.6105	13-19	1122.5		4.7				1122.5	4.7
67351	Male	10	Other/multiracial	0.38	37.1	145.5	17.5246	2	120	G		90.1	86.64	1742		17.4						144.5	18.0568	54.0548	6-12	1742		17.4				1742	17.4
67360	Male	10	Mexican American	0.98	41.3	136.9	22.0365	3	120	G		78	76.56	630	437	6.1	1					53.6429	17.8767	61.773	6-12	533.5		3.55				533.5	3.55
67364	Female	19	Non-Hispanic White	0.97	61.3	167.9	21.745	2	228	G	10.2	46.9	45.44	560	417	0.7	0.2					9.5	11.4345	35.1831	13-19	488.5		0.45				488.5	0.45
67371	Male	13	Non-Hispanic Black	3.85	64.8	168.2	22.9046	3	156	G	9.9	48.8	47.39	644		4.8						93.7857	22.2865	71.3295	13-19	644		4.8				644	4.8
67379	Female	12	Other Hispanic	2.91	37.9	152.9	16.2115	2	144	G	9.7	59.5	51.88	642	923	2.1	5.8					35.2143	15.5306	57.1577	6-12	782.5		3.95				782.5	3.95
67382	Female	18	Non-Hispanic Black	0.86	73.6	157.8	29.5572	3	216	G	9.5	29.8	28.33	1474	1018	6.4	0.1					71.5	13.8897	47.491	13-19	1246		3.25				1246	3.25
67383	Female	13	Non-Hispanic Black	2.43	118	152.5	50.739	4	156	G	9.3	48.5	47.05	902	860	2.6	2					201.786	17.4044	47.0608	13-19	881		2.3				881	2.3
67403	Male	15	Mexican American	1.05	108.3	179.6	33.575	4	180	G	9.4	48.6	47.1	1744	726	0.1	0.3					101.786	17.7365	56.0741	13-19	1235		0.2				1235	0.2
67421	Female	6	Mexican American	3.08	26.7	115.2	20.119	4	72	G		44.7	35.59	1440	793	8.6	5.6	108	108	10	10	79.0714	18.8872	58.1205	6-12	1116.5	108	7.1	10	10	10	1224.5	17.1
67422	Male	19	Non-Hispanic White	3.06	73.8	179.8	22.8285	2	228	G	9.6	89	87.59	2612	1966	20.5	3.1					123.214	20.2493	51.0494	13-19	2289		11.8				2289	11.8
67432	Female	10	Non-Hispanic Black	0.43	42.1	147.3	19.4033	2	120	G		48.6	47.17	521	1380	3.8	5.2					115.833	19.7852	58.0159	6-12	950.5		4.5				950.5	4.5
67458	Male	9	Other/multiracial	2.31	26.5	130.2	15.6323	2	108	G		90.9	89.48	1983	2214	15.8	13.4					137.214	19.0466	74.4616	6-12	2098.5		14.6				2098.5	14.6
67464	Male	10	Non-Hispanic White	3.13	49.1	143.8	23.7445	4	120	G		76.7	75.26	711	1113	7	9.9					113.643	21.3195	87.1537	6-12	912		8.45				912	8.45
67468	Female	17	Other/multiracial	5	59.5	163.7	22.2034	2	204	G	9.4	22.2	20.05	1182	1778	2.6	11.3					26.0714	11.3641	36.8098	13-19	1480		6.95				1480	6.95
67476	Male	6	Non-Hispanic White	2.13	23.1	123.4	15.1699	2	72	G		99.9	98.4	988	1805	6	6.4					165.214	20.8402	68.2898	6-12	1396.5		6.2				1396.5	6.2
67482	Female	14	Other Hispanic	0.27	44.3	149	19.9541	2	168	G	9.4	56.2	54.74	912	648	7.2	1.7					84.6429	18.0494	48.5688	13-19	780		4.45				780	4.45
67495	Male	11	Other Hispanic	1.09	65.7	155.5	27.1709	4	132	G		42.8	41.33	2537		17.7						67.8333	15.2334	54.786	6-12	2537		17.7				2537	17.7
67498	Female	16	Non-Hispanic Black	0.04	66.4	170.3	22.8949	2	192	G	9.5	25.1	23.7	931	570	1.2	1.6					37.3571	13.3699	45.5237	13-19	750.5		1.4				750.5	1.4
67506	Female	6	Non-Hispanic White	1.55	20.9	118.9	14.7837	2	72	G		112	110.58	874	565	6.8	8.1					64.9286	18.3042	59.2414	6-12	719.5		7.45				719.5	7.45
67508	Male	18	Other/multiracial	4.35	60.6	186.1	17.4977	1	216	G	9.5	77.9	76.45	970		3.6						211.643	17.7297	42.7567	13-19	970		3.6				970	3.6
67524	Male	6	Other Hispanic	0.76	20.4	117.7	14.7257	2	72	G		46.5	45.08	501		2.9						64.9286	18.9902	49.556	6-12	501		2.9				501	2.9
67536	Female	14	Non-Hispanic White	5	61.9	165.2	22.6814	2	168	G	9.5	87.3	85.87	755	1339	0.8	7.7					101.5	12.8993	43.5359	13-19	1047		4.25				1047	4.25
67540	Female	12	Mexican American	0.58	45.9	157.6	18.4799	2	144	G	9.3	49.9	48.47	1080	1551	3.5	9.5					57.7857	13.902	44.0906	6-12	1315.5		6.5				1315.5	6.5
67541	Male	11	Other/multiracial	4.07	37.2	141.2	18.6584	2	132	G		48.6	47.12	977	1174	3.3	7.8					120.357	15.5163	53.0741	6-12	1075.5		5.55				1075.5	5.55
67553	Female	9	Non-Hispanic Black	0.39	22.6	134.2	12.5488	1	108	G		91.1	89.64	459	433	4.5	1.5	100	100	10	10	93.6667	17.6619	51.8912	6-12	446	100	3	10	10	10	546	13
67556	Male	14	Non-Hispanic Black	3.14	59.2	159.6	23.2411	3	168	G	9.8	63.9	61.56	823	631	5.4	0.7			50		109.929	17.1221	84.1666	13-19	727		3.05	50		50	727	53.05
67559	Male	9	Non-Hispanic White	1.03	34.9	135.6	18.9804	3	108	G		103	101.77	1448	857	5.8	15			10	10	80.2143	14.4851	50.0697	6-12	1152.5		10.4	10	10	10	1152.5	20.4
67561	Female	12	Non-Hispanic Black	1.07	38.4	152.9	16.4254	2	144	G	9.5	57.1	55.65	761	92	3.4	0.3					44.9286	16.8506	50.418	6-12	426.5		1.85				426.5	1.85
67565	Male	10	Non-Hispanic White	4.56	46.4	145.6	21.8875	3	120	G		61	59.55	1000	1038	6.8	5.2					29.3571	14.6459	50.988	6-12	1019		6				1019	6
67568	Female	7	Non-Hispanic White	0.81	24.5	124.7	15.7555	2	84	G		85	83.57	437	805	0.2	6					94.6429	20.2235	68.8105	6-12	621		3.1				621	3.1
67569	Male	7	Non-Hispanic White	1.1	23.2	122.4	15.4855	2	84	G		49	47.59	1158	1087	6.6	5.1	160	320	1.25		45.0714	20.2883	83.1377	6-12	1122.5	240	5.85	1.25		1.25	1362.5	7.1
67570	Female	6	Other Hispanic	3.36	27.6	125.7	17.4678	3	72	G		67.3	65.83	531	641	3.2	2.4				10	48.5	16.7262	52.6748	6-12	586		2.8		10	10	586	12.8
67575	Female	6	Mexican American	1.11	25.8	122	17.334	3	72	G		40.7	39.27	409	1286	0.9	7.7					51.9286	19.5258	68.4608	6-12	847.5		4.3				847.5	4.3
67581	Female	19	Other Hispanic	0.8	64.8	163.6	24.2108	2	228	G	9.4	22.8	21.3	343	1103	2.6	5.1					23.2143	9.72624	45.3547	13-19	723		3.85				723	3.85
67600	Female	15	Non-Hispanic White	1.55	58.1	160.6	22.5261	2	180	G	9.6	82.5	81.01	1056	636	14.5	5					87.8333	12.9483	45.7729	13-19	846		9.75				846	9.75
67605	Female	19	Mexican American	0.77	100.9	159.3	39.7612	4	228	G	9.3	26.8	25.34	341	1888	0.2	14.3					23.0714	10.9918	37.8367	13-19	1114.5		7.25				1114.5	7.25
67615	Female	17	Other/multiracial	2.46	68.6	162.9	25.8513	3	204	G	9.7	48.2	41.96	824	1119	2.2	1.7					62.7857	12.3553	47.319	13-19	971.5		1.95				971.5	1.95
67617	Female	13	Other Hispanic	1.52	40.4	151.3	17.6483	2	156	G	9.8	53	51.56	1207	722	10.4	10.4					55.9286	15.2909	40.7952	13-19	964.5		10.4				964.5	10.4
67630	Male	12	Non-Hispanic White	1.11	54.5	164	20.2632	2	144	G	10.3	71.8	70.36	2378	202	8.8	0.2					32.5	14.3687	51.7043	6-12	1290		4.5				1290	4.5
67633	Female	9	Non-Hispanic Black	5	37.8	145.7	17.8063	2	108	G		57.9	56.4	450	1378	2.8	7.6		100		15	100.643	21.5924	70.5839	6-12	914		5.2		15	15	914	20.2
67638	Female	19	Non-Hispanic Black	0.41	105.8	169.9	36.6521	4	228	G	9.3	49.7	48.2	956	708	5.4	4.7					42.0714	15.5904	43.9599	13-19	832		5.05				832	5.05
67645	Male	15	Non-Hispanic Black	1.18	41.9	155.9	17.2394	2	180	G	9.9	38.7	37.22	899		3						157.929	21.517	58.7635	13-19	899		3				899	3
67650	Female	11	Non-Hispanic White	0.34	42.6	146.7	19.7947	2	132	G		89.2	87.76	657	557	3.8	3.5			5	5	176.5	23.2401	81.9397	6-12	607		3.65	5	5	5	607	8.65
67654	Female	16	Mexican American	1.04	84.5	156.1	34.6777	4	192	G	9.6	38.6	37.16	487	1412	0.4	9.4					111.071	15.6775	55.0874	13-19	949.5		4.9				949.5	4.9
67660	Male	16	Other/multiracial	4.47	117.1	178.1	36.9172	4	192	G	9.3	44.8	43.37	1445	2061	5.5	11.5		1500		37.5	17.3571	10.1372	35.6671	13-19	1753		8.5		37.5	37.5	1753	46
67679	Male	9	Mexican American	1.53	36.4	132.2	20.8276	3	108	G		68	66.57	1496	2299	9.3	14.1					138.643	21.0123	62.1842	6-12	1897.5		11.7				1897.5	11.7
67680	Female	10	Non-Hispanic White	5	32.5	136	17.5714	2	120	G		95.5	94.08	635	732	2.6	3.6					194.786	15.3723	52.8268	6-12	683.5		3.1				683.5	3.1
67682	Female	13	Mexican American	0.72	50.8	155.6	20.9819	2	156	G	10.2	37.7	36.28	664	628	0.2	6.6					41.0714	9.69319	40.5351	13-19	646		3.4				646	3.4
67686	Male	12	Mexican American	1.41	49.8	162.4	18.8824	2	144	G	10.1	48.7	47.28	1194	1284	4.9	0.7					85.3571	15.0319	49.4943	6-12	1239		2.8				1239	2.8
67689	Female	18	Mexican American	2.37	46.5	156.7	18.9372	2	216	G	9.3	63	61.56	1171	1045	7.3	3					193.214	16.4785	51.3075	13-19	1108		5.15				1108	5.15
67691	Male	18	Non-Hispanic White	0.3	54.6	175.1	17.8082	1	216	G	9.3	71.5	70.03	917		1.3						144.5	10.6976	33.6606	13-19	917		1.3				917	1.3
67704	Female	10	Non-Hispanic Black	3.7	38.5	130.1	22.7461	3	120	G		52.6	51.13	1290	184	2.6	0.1		100		10	68.25	18.5215	61.2447	6-12	737		1.35		10	10	737	11.35
67706	Male	7	Other/multiracial	3.47	21.6	119.3	15.1765	2	84	G		56.4	54.91	1010	1227	10.5	5.3					20.9286	16.853	55.0149	6-12	1118.5		7.9				1118.5	7.9
67712	Male	15	Non-Hispanic Black	1.07	59.3	168.5	20.886	2	180	G	9.5	56.1	54.67	832	1602	6.2	11.1					35.5	14.7511	51.0641	13-19	1217		8.65				1217	8.65
67730	Male	14	Non-Hispanic White	1.85	62	166.5	22.3647	2	168	G	9.4	71.3	69.8	1117	286	1.9	1					119.643	15.013	63.3953	13-19	701.5		1.45				701.5	1.45
67733	Female	18	Other Hispanic	1.39	57.8	152.8	24.756	2	216	G	9.2	51.2	49.7	400	526	0.4	2.1					26.0714	15.9855	54.1245	13-19	463		1.25				463	1.25
67739	Female	17	Other/multiracial	5	55.6	163.8	20.7227	2	204	G	9.8	69.8	68.34	810	883	1.5	8.3					147.214	14.6618	45.334	13-19	846.5		4.9				846.5	4.9
67744	Male	11	Mexican American	0.55	53.3	146.7	24.7666	4	132	G		67.6	66.12	469	723	1.7	4.7					183.643	21.5953	65.3965	6-12	596		3.2				596	3.2
67746	Male	10	Non-Hispanic White	4.5	50.4	148.9	22.7322	4	120	G		75.7	73.34	416	697	2.3	2.9					343.071	22.5864	71.1222	6-12	556.5		2.6				556.5	2.6
67752	Male	14	Other/multiracial	5	47.4	160.1	18.4925	2	168	G	9.5	77.9	76.43	74	506	0.7	5.2					57.9286	13.6226	63.7084	13-19	290		2.95				290	2.95
67755	Male	11	Non-Hispanic White	2.6	46.4	146.4	21.6489	3	132	G		81.5	77.94	1018	1540	6.2	10.7	150	150	10	10	99.9286	18.4967	64.5223	6-12	1279	150	8.45	10	10	10	1429	18.45
67758	Female	7	Non-Hispanic Black	0.84	37.2	130.6	21.81	4	84	G		44.7	43.26	627	1055	5.1	16.5					161.5	22.6563	59.8731	6-12	841		10.8				841	10.8
67768	Female	14	Non-Hispanic White	2.24	51.5	152.5	22.1446	2	168	G	9.5	79.7	78.22	928		1.6						108.357	18.6489	52.6223	13-19	928		1.6				928	1.6
67771	Male	13	Non-Hispanic Black	1.51	60.3	174.5	19.8028	2	156	G	9.4	67	65.58	450	223	0.2	1.4					112.643	18.2872	60.5826	13-19	336.5		0.8				336.5	0.8
67780	Female	7	Mexican American	0.75	26.7	129.6	15.8965	2	84	G		53	51.57	388	1122	1.8	9.9					144.214	21.35	70.6654	6-12	755		5.85				755	5.85
67783	Female	13	Other/multiracial	2.33	48.5	155.2	20.1353	2	156	G	9.5	72.3	70.83	341	295	3.8	7.9			25		102.071	15.6863	43.3432	13-19	318		5.85	25		25	318	30.85
67784	Female	18	Mexican American	0.86	52.3	153.8	22.11	2	216	G	9.7	38.2	36.73	738	342	1.6	0.6					41.7857	10.2586	38.706	13-19	540		1.1				540	1.1
67790	Male	14	Non-Hispanic Black	4.09	88.5	179.4	27.4978	4	168	G	9.6	57.9	56.49	433	301	4.1	0	100	100	15	15	138.214	18.8843	51.2105	13-19	367	100	2.05	15	15	15	467	17.05
67801	Female	11	Non-Hispanic White	1.29	58.7	159	23.219	3	132	G		56.3	54.8	1145	1561	3.3	14.8					148.667	20.4046	68.9949	6-12	1353		9.05				1353	9.05
67803	Male	6	Other/multiracial	0.3	23.7	124.7	15.2411	2	72	G		86.2	84.7	361		4.6				10		89.9286	20.0289	69.033	6-12	361		4.6	10		10	361	14.6
67809	Male	13	Mexican American	0.65	68.8	162.8	25.9585	4	156	G	9.5	48.3	46.81	920	891	9.3	4.1					190.643	15.6292	54.806	13-19	905.5		6.7				905.5	6.7
67814	Female	19	Non-Hispanic Black	0.06	111.9	166.6	40.3162	4	228	G	9.2	44.1	42.67	1154	563	3.6	0.9					108.214	15.3697	50.8122	13-19	858.5		2.25				858.5	2.25
67816	Male	14	Non-Hispanic Black	0.63	41.4	163.5	15.4869	1	168	G	9.1	58.4	56.95	177	1368	0.1	13.3					87.6429	15.49	49.0136	13-19	772.5		6.7				772.5	6.7
67821	Male	7	Non-Hispanic Black	0.31	22.6	123.8	14.7458	2	84	G		78.7	77.24	1444		11						122.214	22.0077	73.5011	6-12	1444		11				1444	11
67823	Female	15	Non-Hispanic White	2.17	52.9	157.4	21.3524	2	180	G	9.8	70.5	69.05	1539	385	5.5	0.6					86.0714	12.6112	44.2972	13-19	962		3.05				962	3.05
67837	Male	8	Non-Hispanic White	2.6	29	133.2	16.3452	2	96	G		61.2	59.78	169	132	1.6	0.3					206.5	20.8844	79.5997	6-12	150.5		0.95				150.5	0.95
67846	Male	15	Other/multiracial	5	65.6	173.6	21.7673	2	180	G	9.6	117	115.74	2794	2175	6.6	4.8		200		40	169.25	15.2673	47.9006	13-19	2484.5		5.7		40	40	2484.5	45.7
67852	Male	15	Other/multiracial	2.82	61.7	179.4	19.1708	2	180	G	10	41.1	39.65	708	1604	6	6.7					64.9286	9.97533	52.5875	13-19	1156		6.35				1156	6.35
67860	Female	14	Non-Hispanic White	1.08	45.3	150.5	19.9998	2	168	G	9.7	61.3	59.88	182	149	0	0.1					161.929	20.648	54.7362	13-19	165.5		0.05				165.5	0.05
67878	Male	9	Non-Hispanic Black	1.04	36.1	142.3	17.8278	2	108	G		52.1	50.68	359	775	0.3	0.6					175.929	20.9676	63.739	6-12	567		0.45				567	0.45
67880	Male	13	Other/multiracial	4.03	70.5	165.5	25.7391	4	156	G	9.8	40.2	38.7	1394	1324	7.3	9.2					39.6429	10.2454	42.1761	13-19	1359		8.25				1359	8.25
67881	Female	17	Non-Hispanic White	0.38	40.9	149.9	18.202	2	204	G	9.4	66	64.53	454	1760	5.6	5					62.6429	14.5895	48.9578	13-19	1107		5.3				1107	5.3
67888	Male	8	Non-Hispanic White	0.73	28.5	131.5	16.4814	2	96	G		92.1	90.63	1736	745	11.9	3.8	100	100	10	10	139.643	15.8064	57.6325	6-12	1240.5	100	7.85	10	10	10	1340.5	17.85
67895	Male	8	Non-Hispanic Black	1.79	31.8	135.7	17.269	2	96	G		50	48.57	342	801	4	6					55.9286	17.5631	61.0955	6-12	571.5		5				571.5	5
67905	Female	10	Other/multiracial	3.48	35.6	141.1	17.8812	2	120	G		77.7	75.43	643	851	4.6	4.8					108.071	27.8506	78.6618	6-12	747		4.7				747	4.7
67906	Female	8	Non-Hispanic White	3.62	27.7	124.5	17.8707	2	96	G		72.1	70.69	278		2.4				10		137.357	20.6454	72.3174	6-12	278		2.4	10		10	278	12.4
67911	Male	15	Non-Hispanic White	2.96	55.4	170.9	18.9682	2	180	G	10.1	77.4	75.98	2319	1603	10.3	12.4					50.9286	14.0404	72.4969	13-19	1961		11.35				1961	11.35
67913	Male	11	Mexican American	0.27	44.9	139.9	22.9409	3	132	G		40.5	39.02	1376	1348	1	4					9.78571	15.8168	57.742	6-12	1362		2.5				1362	2.5
67914	Male	8	Non-Hispanic White	1.1	27.4	133.6	15.351	2	96	G		94.7	93.24	928	1137	6.8	6.5			1.25	1.25	23.7857	17.4305	57.9545	6-12	1032.5		6.65	1.25	1.25	1.25	1032.5	7.9
67918	Female	19	Non-Hispanic Black	0.58	85.2	168.3	30.0796	3	228	G	9.9	42.1	38.64	140	1422	0	6.2					75.3571	16.75	47.3703	13-19	781		3.1				781	3.1
67923	Female	11	Non-Hispanic Black	0.97	55.5	163.8	20.6855	2	132	G		45.8	44.31	1078	415	6.6	3.1					73.5	21.5966	56.3957	6-12	746.5		4.85				746.5	4.85
67932	Male	9	Non-Hispanic White	2.74	38.1	141.9	18.9217	3	108	G		67.7	66.28	2908	2127	10.2	19.1	100	100	10	10	204.5	22.5577	69.1903	6-12	2517.5	100	14.65	10	10	10	2617.5	24.65
67933	Male	12	Non-Hispanic White	2.54	46.1	154.4	19.3378	2	144	G	9.6	50.1	48.65	1931	1442	17.4	8.5				5	109.071	16.5077	70.555	6-12	1686.5		12.95		5	5	1686.5	17.95
67944	Female	10	Non-Hispanic Black	0.78	32.9	143.6	15.9546	2	120	G		47.8	46.38	477	1152	7.5	5					210.071	20.6654	68.2022	6-12	814.5		6.25				814.5	6.25
67945	Male	6	Non-Hispanic White	5	22.1	121.5	14.9706	2	72	G		67.8	66.36	1391	768	13.2	7.5		100	10	10	12.7857	25.1085	85.8556	6-12	1079.5		10.35	10	10	10	1079.5	20.35
67949	Female	10	Other Hispanic	0.46	26.5	139.3	13.6566	1	120	G		49.9	48.48	790		3.4						38.5	18.806	62.4232	6-12	790		3.4				790	3.4
67954	Male	15	Other Hispanic	5	53.7	166.6	19.3475	2	180	G	9.5	61.6	60.17	1561	1324	50.2	13.2					112.5	15.6358	92.1138	13-19	1442.5		31.7				1442.5	31.7
67955	Female	12	Non-Hispanic White	5	61.5	163.6	22.9778	3	144	G	9.6	86.5	85.05	527	838	2.7	4.5					63.2143	17.0045	48.9048	6-12	682.5		3.6				682.5	3.6
67959	Male	13	Non-Hispanic Black	0.95	53.5	174.3	17.61	2	156	G	10.2	51.7	50.27	325	2319	4.8	14	200	200	10	10	63.7857	10.8985	51.5217	13-19	1322	200	9.4	10	10	10	1522	19.4
67961	Male	6	Other Hispanic	0.44	20.2	117.5	14.6311	2	72	G		64.9	63.45	2936	1499	11.7	7.1					36.5	22.131	75.3513	6-12	2217.5		9.4				2217.5	9.4
67963	Female	11	Non-Hispanic Black	0.99	42	156.4	17.1702	2	132	G		41.7	40.2	442	1322	1.2	9.5	100	100	10	10	42.5	16.2807	47.337	6-12	882	100	5.35	10	10	10	982	15.35
67971	Female	11	Mexican American	0.92	23.6	137.9	12.4103	1	132	G		52.8	51.3	808	1645	4.9	10.1					20.3571	11.4048	35.0247	6-12	1226.5		7.5				1226.5	7.5
67973	Male	6	Other/multiracial	4.07	16.6	104.6	15.1721	2	72	G		65.9	62.97	619	959	2.1	5.2					114.5	15.6019	59.5562	6-12	789		3.65				789	3.65
67980	Female	8	Non-Hispanic Black	1.34	31.7	138.9	16.4307	2	96	G		33.7	32.29	1743	655	4.7	3.9					50.7857	18.7736	54.1569	6-12	1199		4.3				1199	4.3
67981	Male	19	Mexican American	1.33	91.5	177.9	28.9114	3	228	G	9.4	86.2	84.73	1749	2237	9.2	1.2					387	18.4471	52.0226	13-19	1993		5.2				1993	5.2
67985	Male	13	Non-Hispanic White	5	74.8	160.9	28.8928	4	156	G	8.9	77.9	76.45	1370	1652	15.6	4.4					36.75	22.9036	69.2063	13-19	1511		10				1511	10
67987	Female	6	Non-Hispanic Black	1.15	26.1	123.4	17.14	3	72	G		78.1	76.67	1247	727	6.3	4					53.3571	21.985	62.5067	6-12	987		5.15				987	5.15
67988	Male	14	Non-Hispanic White	5	66.3	173	22.1524	2	168	G	9	90.2	88.76	1195	1115	5.8	5.8					135.5	20.3181	62.1538	13-19	1155		5.8				1155	5.8
67994	Male	12	Non-Hispanic White	0.54	43.8	162.8	16.5259	2	144	G	9.5	68.5	67.02	322	543	1.2	2.4					110.929	16.3947	52.992	6-12	432.5		1.8				432.5	1.8
67996	Male	9	Mexican American	0.78	37.9	136.4	20.3709	3	108	G		66.3	64.86	1110	752	6.7	3.2					89.2143	19.9846	66.4851	6-12	931		4.95				931	4.95
68002	Female	11	Non-Hispanic White	2.15	81.8	158.8	32.4379	4	132	G		62.9	61.46	349	1173	0.6	8.9			5		75.7857	15.4214	57.7419	6-12	761		4.75	5		5	761	9.75
68006	Male	13	Non-Hispanic Black	0.46	64.1	164.9	23.5731	3	156	G	9.7	41.8	40.38	2419	998	17.5	3.1					31.6429	13.2249	45.7043	13-19	1708.5		10.3				1708.5	10.3
68009	Female	14	Non-Hispanic Black	2.05	65.2	159.5	25.6287	3	168	G	9.2	31	29.57	399	687	6.4	0.3					37.5	12.7328	40.2997	13-19	543		3.35				543	3.35
68014	Male	16	Non-Hispanic White	1.17	57.8	176.2	18.6173	2	192	G	10.1	86.7	85.25	632	279	2.3	0.6					69.7857	11.4365	35.8085	13-19	455.5		1.45				455.5	1.45
68015	Female	9	Non-Hispanic White	0.78	30.6	132	17.562	2	108	G		75.2	73.77	705	468	3.5	2.9	100	100	15	15	80.6429	20.0044	62.9335	6-12	586.5	100	3.2	15	15	15	686.5	18.2
68025	Female	19	Other Hispanic	0.93	60	170.7	20.5913	2	228	G	9.9	59.6	58.15	798	753	2	3.6					81.0714	15.6943	44.9573	13-19	775.5		2.8				775.5	2.8
68045	Female	13	Non-Hispanic Black	3.13	76.2	171.7	25.8473	3	156	G	9.5	38.2	36.79	1108	518	6.5	2.9					37.6429	13.4139	53.7999	13-19	813		4.7				813	4.7
68048	Male	10	Non-Hispanic Black	0.06	34	147.4	15.6489	2	120	G		57.8	56.33	1006	875	2.8	2.4					203.786	25.4574	72.6231	6-12	940.5		2.6				940.5	2.6
68049	Female	6	Other/multiracial	5	20	117.6	14.4616	2	72	G		45	43.53	677	1116	4.7	5.6				10	87.7	16.5594	53.4606	6-12	896.5		5.15		10	10	896.5	15.15
68056	Female	6	Non-Hispanic Black	1.65	18.9	117.5	13.6895	2	72	G		62.6	61.13	1024	1019	6.1	6.2					89.7857	25.895	65.6997	6-12	1021.5		6.15				1021.5	6.15
68072	Male	14	Non-Hispanic White	5	87.7	178.3	27.5865	4	168	G	9.7	66.4	64.93	2443	844	21	8.2					51.6429	14.0288	43.9859	13-19	1643.5		14.6				1643.5	14.6
68083	Male	10	Other Hispanic	1.57	33.6	144	16.2037	2	120	G		57	55.56	574	1408	4.8	7.8					91.5	18.5534	51.5967	6-12	991		6.3				991	6.3
68085	Female	16	Mexican American	0.63	41.7	145.2	19.7789	2	192	G	10.2	77	75.5	424	635	4.4	0.8					74.0714	12.7105	36.0009	13-19	529.5		2.6				529.5	2.6
68090	Male	13	Non-Hispanic White	0.97	56.7	171.2	19.3453	2	156	G	10	65.2	63.78	1072	1798	4.1	6.1					47.0714	17.507	46.9543	13-19	1435		5.1				1435	5.1
68098	Female	9	Non-Hispanic White	1.12	47.5	142.6	23.359	4	108	G		64.1	62.65	998	774	2.6	0.3					87.2143	18.1744	62.4943	6-12	886		1.45				886	1.45
68125	Male	15	Non-Hispanic Black	3.25	48.4	168.9	16.9663	2	180	G	9.7	32.6	31.13	924	725	7	4.6					21.0714	11.6824	41.78	13-19	824.5		5.8				824.5	5.8
68130	Male	7	Non-Hispanic White	2.15	27.8	129.3	16.6283	2	84	G		88	86.5	1236	1238	5.2	10.7					61.7857	18.4692	69.1762	6-12	1237		7.95				1237	7.95
68146	Female	6	Other/multiracial	0.46	21.6	119.4	15.1511	2	72	G		75.5	74	679	810	5.3	6.8	100	100	10	10	51.9286	15.6682	54.1973	6-12	744.5	100	6.05	10	10	10	844.5	16.05
68172	Female	9	Non-Hispanic White	3.4	38	150.9	16.688	2	108	G		70.2	68.7	616	635	2.4	4.4	50		5	5	427.214	18.2746	61.8425	6-12	625.5	50	3.4	5	5	5	675.5	8.4
68184	Male	7	Non-Hispanic Black	0.76	22	119.5	15.4059	2	84	G		63.5	62.08	521	1171	2.1	6.7					107.214	24.8174	78.5993	6-12	846		4.4				846	4.4
68186	Female	17	Mexican American	5	49.6	153.8	20.9686	2	204	G	9.9	39	37.55	1788	718	7.5	2.1					41.8333	11.1822	39.4183	13-19	1253		4.8				1253	4.8
68189	Female	10	Non-Hispanic Black	1.76	41.6	149.6	18.5879	2	120	G		52.6	51.16	527	1209	4.1	5					237.214	19.7273	59.5092	6-12	868		4.55				868	4.55
68201	Female	12	Mexican American	1.03	45.7	158.7	18.1452	2	144	G	9.5	48.7	47.2	643	589	3.6	5.1					47.3571	9.80297	35.4184	6-12	616		4.35				616	4.35
68202	Male	9	Non-Hispanic White	5	31.9	138.3	16.6781	2	108	G		71.6	70.17	1540	1785	12.4	12.5			10	10	233.071	18.5232	59.8975	6-12	1662.5		12.45	10	10	10	1662.5	22.45
68204	Female	18	Non-Hispanic White	0.62	73	168.5	25.7112	3	216	G	9.7	104	102.17	1045	959	3.7	2.9					197.357	20.5442	51.1258	13-19	1002		3.3				1002	3.3
68208	Male	16	Other/multiracial	4.47	53	166.7	19.0724	2	192	G	9.1	91	88.55	379	1900	0.6	14					146.071	16.1883	80.2189	13-19	1139.5		7.3				1139.5	7.3
68215	Female	14	Non-Hispanic Black	0.67	62.4	162.6	23.6017	3	168	G	9.4	39.2	37.78	332	401	0.5	0.4					57.6429	14.4784	48.7925	13-19	366.5		0.45				366.5	0.45
68217	Female	19	Non-Hispanic Black	4.9	78.6	159	31.0905	4	228	G	9.3	94.6	93.11	881	272	2.3	1.1					76.9286	8.83545	33.276	13-19	576.5		1.7				576.5	1.7
68220	Male	14	Non-Hispanic Black	0.31	53.7	168	19.0264	2	168	G	9.3	39.8	38.33	933	3577	4	18.4					121.357	20.7659	60.2918	13-19	2255		11.2				2255	11.2
68228	Male	11	Non-Hispanic Black	0.84	31.8	142.9	15.5727	2	132	G		41.1	39.65	532	1294	4.6	14.6					159.643	20.7672	63.4205	6-12	913		9.6				913	9.6
68232	Female	9	Mexican American	0.22	32.4	137.7	17.0874	2	108	G		68.8	67.38	1385	789	10.8	7.1	150	150	10	10	99.0714	19.5069	61.8144	6-12	1087	150	8.95	10	10	10	1237	18.95
68239	Female	7	Mexican American	2.32	21.1	122.6	14.0379	2	84	G		84.5	83.04	1789	1634	15.5	17.6					206.786	18.8146	59.1612	6-12	1711.5		16.55				1711.5	16.55
68240	Male	19	Mexican American	0.65	64.2	174	21.2049	2	228	G	9.5	43	37.75	1802	2345	7.6	11.7					115.929	15.4524	40.8057	13-19	2073.5		9.65				2073.5	9.65
68241	Male	9	Mexican American	1.41	50.3	143.4	24.4607	4	108	G		44.7	43.28	1081	1361	6.8	6.4					151.357	23.1507	73.493	6-12	1221		6.6				1221	6.6
68242	Male	7	Mexican American	0.58	24	126	15.1172	2	84	G		47.7	46.21	1319	1209	8.4	7.9					58.0714	17.1979	61.3408	6-12	1264		8.15				1264	8.15
68243	Male	13	Mexican American	5	57.8	165.7	21.0515	2	156	G	9.4	32.2	30.71	1300	1775	5.8	7.9					64.9286	12.1538	49.2177	13-19	1537.5		6.85				1537.5	6.85
68248	Male	15	Non-Hispanic Black	1.8	63.7	176.4	20.4712	2	180	G	9.2	19.2	17.77	925	933	1.4	1.2					107.071	13.6304	39.7621	13-19	929		1.3				929	1.3
68257	Male	12	Other/multiracial	1.26	63.6	156.4	26.0006	4	144	G	9.9	37.1	35.63	177	399	0.9	1.4					14.9286	10.0539	45.7179	6-12	288		1.15				288	1.15
68264	Male	9	Mexican American	1.34	27.2	131.5	15.7296	2	108	G		84.2	82.76	379	950	13.8	4.8	100	100	10	10	81.0714	22.7211	63.0392	6-12	664.5	100	9.3	10	10	10	764.5	19.3
68265	Male	11	Mexican American	1.18	64.1	159.8	25.1018	4	132	G		71.2	69.71	1914	384	14.9	0.4					41.7857	15.2225	52.053	6-12	1149		7.65				1149	7.65
68274	Male	12	Other/multiracial	0.91	34	151.1	14.8919	1	144	G	9.5	23.4	21.98	265	183	2.1	1					0.5	14.4466	56.5164	6-12	224		1.55				224	1.55
68280	Female	15	Non-Hispanic White	2.6	54.4	160.4	21.1441	2	180	G	9.5	83.1	81.61	1077	384	4.4	0.1					87.6429	12.4567	39.7621	13-19	730.5		2.25				730.5	2.25
68284	Male	8	Mexican American	4.97	25.5	127.1	15.7852	2	96	G		77	74.4	799	1476	3.1	8.5					165.786	22.4887	90.0144	6-12	1137.5		5.8				1137.5	5.8
68287	Male	12	Mexican American	1.24	86.7	156.3	35.4896	4	144	G	9.5	39.7	37.21	1670	690	6.8	3.6					122.357	13.633	48.5156	6-12	1180		5.2				1180	5.2
68289	Male	9	Non-Hispanic Black	0.85	53.8	147.8	24.6282	4	108	G		56.9	55.4	924	1607	1.5	12.2					20.0714	12.875	50.7896	6-12	1265.5		6.85				1265.5	6.85
68294	Female	11	Non-Hispanic White	3.3	78.8	161.3	30.2871	4	132	G		56.7	55.22	923	180	3.1	0.8					41.9286	16.1553	44.8781	6-12	551.5		1.95				551.5	1.95
68300	Male	16	Non-Hispanic Black	4.05	55.8	166.3	20.1767	2	192	G	9.3	55.4	53.9	525	2708	4.3	8.2					90.25	16.8781	46.4237	13-19	1616.5		6.25				1616.5	6.25
68303	Female	16	Mexican American	0	57.3	154.2	24.0983	2	192	G	9.3	56.8	55.33	716	537	1.2	0.3					67.3571	15.3525	53.6383	13-19	626.5		0.75				626.5	0.75
68305	Female	17	Other/multiracial	3.82	54.1	158	21.6712	2	204	G	9.4	52.4	50.92	1019	1676	1.2	5.1					70.6429	14.5174	43.2514	13-19	1347.5		3.15				1347.5	3.15
68306	Male	17	Non-Hispanic White	0.09	80.7	169.8	27.9897	3	204	G	9	59.6	58.12	1082	1083	20.9	9.7					91.0714	16.3949	47.8556	13-19	1082.5		15.3				1082.5	15.3
68315	Female	10	Mexican American	1.11	43.4	137.9	22.8224	3	120	G		66.7	65.2	1453	2986	6.6	17					8.35714	17.8025	50.4654	6-12	2219.5		11.8				2219.5	11.8
68317	Female	19	Non-Hispanic White	0.28	55.4	165.4	20.2506	2	228	G	9.8	98.7	97.26	327	898	0.8	2.1					260.071	13.6898	37.018	13-19	612.5		1.45				612.5	1.45
68329	Female	15	Mexican American	1.79	60.6	158	24.275	3	180	G	10	46.8	45.37	1523	569	2.4	2					77.9286	16.5698	47.1559	13-19	1046		2.2				1046	2.2
68332	Female	17	Non-Hispanic White	2.72	50.5	164.9	18.5716	2	204	G	9.8	108	106.58	1373	530	2.3	0.8					228.786	16.0677	45.5612	13-19	951.5		1.55				951.5	1.55
68340	Male	10	Non-Hispanic White	0.78	23	124.4	14.8623	2	120	G		82	80.59	738	455	3.5	2.7	100	100	15	15	130.5	18.0518	63.5797	6-12	596.5	100	3.1	15	15	15	696.5	18.1
68345	Female	18	Non-Hispanic Black	0.09	59.9	156.8	24.3632	2	216	G	9.4	50.8	49.37	449	139	3.6	2.3					89.6429	12.254	39.8319	13-19	294		2.95				294	2.95
68350	Female	12	Non-Hispanic White	4.56	43.2	154.3	18.1448	2	144	G	10.1	64.9	63.46	1042	1243	9.1	7.1					32.2143	11.2347	43.4402	6-12	1142.5		8.1				1142.5	8.1
68361	Male	8	Mexican American	0.59	29.1	133.7	16.2791	2	96	G		75.1	73.68	411	1143	2	9.9					122.5	18.6569	65.4118	6-12	777		5.95				777	5.95
68368	Male	17	Other/multiracial	4.08	59.9	178.4	18.8208	2	204	G	10.1	83.6	82.18	430	426	8.6	3.1			20	20	29.3571	9.51662	29.7727	13-19	428		5.85	20	20	20	428	25.85
68381	Male	9	Non-Hispanic White	0.99	60.2	148.2	27.4094	4	108	G		71.9	70.43	1208		8.6						76.9286	20.8269	55.5806	6-12	1208		8.6				1208	8.6
68389	Female	15	Non-Hispanic Black	2.12	46.5	159	18.3933	2	180	G	9.4	49.7	48.2	820	939	1	3.9		300		20	15.7857	20.1471	48.7616	13-19	879.5		2.45		20	20	879.5	22.45
68400	Male	8	Non-Hispanic Black	2.43	25.9	128.9	15.5881	2	96	G		95.5	94.01	1039	1589	8.8	4.8					171.643	25.7348	89.449	6-12	1314		6.8				1314	6.8
68408	Female	16	Non-Hispanic White	2.31	118	165.6	43.029	4	192	G	9.7	79.8	78.37	1102	1733	5.5	6.6					23.2143	13.039	39.2828	13-19	1417.5		6.05				1417.5	6.05
68410	Male	16	Non-Hispanic Black	5	63.8	171.4	21.717	2	192	G	9.8	71.8	68.71	485	661	3.9	5.5	100	100	25	25	61.3571	11.5353	41.5058	13-19	573	100	4.7	25	25	25	673	29.7
68417	Male	19	Mexican American	1.15	66.7	167.5	23.7737	2	228	G	9.5	57.8	56.32	803	1613	1.2	0.6			25	25	129.214	24.2091	75.8916	13-19	1208		0.9	25	25	25	1208	25.9
68459	Female	16	Non-Hispanic Black	1.53	49.5	162.3	18.7918	2	192	G	9.1	39.4	37.96	837	886	4.7	4.6					127.833	16.6883	61.957	13-19	861.5		4.65				861.5	4.65
68461	Male	6	Non-Hispanic White	1.57	18.8	116	13.9715	2	72	G		81.8	80.32	724		6.3						251.929	23.2748	67.7423	6-12	724		6.3				724	6.3
68472	Male	9	Non-Hispanic White	1.13	28.8	130.8	16.8336	2	108	G		60.6	59.15	2000	810	12.1	6.4					7.16667	17.4265	59.3721	6-12	1405		9.25				1405	9.25
68475	Female	12	Non-Hispanic White	0.5	31.6	141.9	15.6936	2	144	G	9.6	83.5	82.03	667	1388	2.3	4.4					184.214	19.6724	60.1802	6-12	1027.5		3.35				1027.5	3.35
68480	Male	6	Mexican American	1.17	19.6	116.4	14.4661	2	72	G		79.8	78.33	1588	1713	13.5	12					163.357	19.7743	65.8192	6-12	1650.5		12.75				1650.5	12.75
68483	Female	14	Mexican American	1.41	70.1	154.7	29.2912	4	168	G	9.5	58.6	57.1	325	454	0	1.5					27.2143	15.3537	40.2976	13-19	389.5		0.75				389.5	0.75
68487	Male	19	Non-Hispanic Black	1.15	66.9	186.3	19.2753	2	228	G	9.9	31.5	30.04	868	600	7.6	0.2					73.7857	12.1908	38.9135	13-19	734		3.9				734	3.9
68489	Female	10	Non-Hispanic Black	2.52	38.6	159.2	15.23	2	120	G		35.3	33.87	443	865	0.5	0.4				10	88.0714	16.4098	47.867	6-12	654		0.45		10	10	654	10.45
68504	Female	6	Non-Hispanic White	4.12	16.4	112.5	12.958	1	72	G		88.6	87.19	679	920	4.7	4.4					212.071	26.3333	83.325	6-12	799.5		4.55				799.5	4.55
68511	Female	9	Other/multiracial	0.94	30.7	139.5	15.7757	2	108	G		77.7	76.22	366	911	5.8	8					157.786	19.6746	65.1414	6-12	638.5		6.9				638.5	6.9
68515	Male	13	Other/multiracial	1.91	66.3	158.4	26.4243	4	156	G	10.1	53.5	52.05	1022	746	3.2	4.5					11.9286	7.17981	31.7594	13-19	884		3.85				884	3.85
68520	Female	17	Non-Hispanic White	0.94	96.4	166.9	34.607	4	204	G	9.1	66.9	65.46	1178	736	7.1	4.5					108.214	13.6264	43.1096	13-19	957		5.8				957	5.8
68522	Male	12	Non-Hispanic Black	1.15	70.8	159.1	27.97	4	144	G	9.8	77.4	75.96	552	793	3.2	8.8					134.071	15.1533	57.5906	6-12	672.5		6				672.5	6
68530	Male	13	Other Hispanic	3.93	66.5	164.4	24.6047	3	156	G	9.5	36.3	34.09	822	976	4.5	2.7				5	57.0714	13.4689	46.4664	13-19	899		3.6		5	5	899	8.6
68540	Male	9	Non-Hispanic White	1.07	36.2	145	17.2176	2	108	G		77.4	75.99	1335	1019	6.2	7.2					103.357	20.2271	83.7287	6-12	1177		6.7				1177	6.7
68555	Female	6	Non-Hispanic White	0.71	20.2	116.7	14.8323	2	72	G		96.8	95.35	113	1749	0.1	9.9					7.16667	17.4395	62.1495	6-12	931		5				931	5
68566	Male	13	Non-Hispanic Black	0.67	38.2	147.4	17.582	2	156	G		33.1	31.66	414	1348	1	10.6					112.214	18.2612	76.0037	13-19	881		5.8				881	5.8
68577	Male	19	Other Hispanic	1.78	56.6	166.5	20.4168	2	228	G	9.9	32.7	31.29	1227	1474	0.3	4.7					77.3571	9.26591	34.6745	13-19	1350.5		2.5				1350.5	2.5
68578	Male	8	Other Hispanic	0.74	70.7	142.4	34.8658	4	96	G		55	53.51	852	572	9.5	1.8					7.64286	15.5587	44.5714	6-12	712		5.65				712	5.65
68579	Male	6	Mexican American	1.03	19.1	114.8	14.4927	2	72	G		65.2	63.71	843	249	3.6	2.2					65.6429	24.4733	66.476	6-12	546		2.9				546	2.9
68583	Male	11	Non-Hispanic White	2.83	40	150.3	17.7069	2	132	G		63.8	62.31	1177	1057	7.2	4.7					142.667	21.6623	75.155	6-12	1117		5.95				1117	5.95
68584	Male	18	Non-Hispanic White	2.6	73.4	182.1	22.1348	2	216	G	9.6	64.8	63.33	1090	472	3	0.4					71.3571	14.1739	38.2337	13-19	781		1.7				781	1.7
68596	Female	6	Non-Hispanic White	0.38	18.3	111	14.8527	2	72	G		48	46.59	870	367	1.6	2.3					29.5	19.6617	57.5256	6-12	618.5		1.95				618.5	1.95
68603	Male	19	Non-Hispanic Black	0.49	80	188	22.6347	2	228	G	9.9	37.1	35.66	1219	563	3.8	4.9					107.5	16.3276	45.6944	13-19	891		4.35				891	4.35
68610	Male	6	Non-Hispanic Black	1.11	27.9	125.6	17.6858	3	72	G		76.3	74.84	1053	1545	6.2	7.1					100.5	22.6594	86.1781	6-12	1299		6.65				1299	6.65
68616	Female	17	Non-Hispanic Black	5	40.8	154.4	17.1146	1	204	G	9.9	48.4	45.35	945	1754	1	4.2				10	0.5	11.9456	39.57	13-19	1349.5		2.6		10	10	1349.5	12.6
68618	Female	13	Other/multiracial	0	89.2	161.4	34.2419	4	156	G	9.7	52.1	50.66	1317	1270	4.7	11.5					45.2143	12.8309	41.6338	13-19	1293.5		8.1				1293.5	8.1
68621	Female	14	Non-Hispanic Black	1.16	65.9	160	25.7422	3	168	G	9.3	58.8	57.37	362	1032	2.3	4.3					129.5	15.6184	42.7017	13-19	697		3.3				697	3.3
68628	Female	17	Non-Hispanic Black	1.61	50.1	156.5	20.4555	2	204	G	10	65.2	63.73	406	109	1.3	0.2					102.786	9.9955	38.5122	13-19	257.5		0.75				257.5	0.75
68634	Female	15	Non-Hispanic Black	5	61	165.2	22.3517	2	180	G	9.4	45.3	42.93	1520	567	3.3	1.8					81.5	16.8018	46.2766	13-19	1043.5		2.55				1043.5	2.55
68639	Female	19	Non-Hispanic White	3.82	69	170.1	23.8474	2	228	G	9.7	125	123.43	1215	1500	6.9	4.5	500	500	25	25	152.071	17.316	59.0836	13-19	1357.5	500	5.7	25	25	25	1857.5	30.7
68641	Female	14	Mexican American	1.04	91	159.9	35.5914	4	168	G	9.5	34	32.55	267	421	0.1	0.2					66.5	12.9895	44.0542	13-19	344		0.15				344	0.15
68642	Male	16	Non-Hispanic Black	0.18	50	172.5	16.8032	1	192	G	9.7	29.1	27.61	430	321	0.5	0.2					76	14.5682	40.5689	13-19	375.5		0.35				375.5	0.35
68653	Male	9	Mexican American	0.5	33.5	142.2	16.5671	2	108	G		71.5	70.05	1722	629	5.5	4.4	100	100	10	10	40.5	17.2201	56.6951	6-12	1175.5	100	4.95	10	10	10	1275.5	14.95
68655	Male	19	Other/multiracial	1.84	47.5	162.4	18.0103	1	228	G		42.9	41.42	1337	1545	0.3	10.2					127.357	13.0487	42.6868	13-19	1441		5.25				1441	5.25
68659	Female	15	Non-Hispanic White	2.96	80.9	172.5	27.1876	3	180	G	9.7	48.9	47.46	829	998	4.5	7.3					111.643	12.0554	63.9158	13-19	913.5		5.9				913.5	5.9
68666	Male	15	Other/multiracial	5	55.2	163.4	20.6745	2	180	G	9.5	23.4	21.99	2327	638	3	0.8					38.6429	11.1635	39.3803	13-19	1482.5		1.9				1482.5	1.9
68671	Male	6	Non-Hispanic Black	0.19	22.5	116.6	16.5495	2	72	G		91.8	90.36	1636	1397	11.8	12.4					117.929	24.9833	81.2981	6-12	1516.5		12.1				1516.5	12.1
68685	Female	12	Non-Hispanic Black	1.32	72.9	154.2	30.6591	4	144	G	9.3	37.7	36.23	230	202	0	0.3					55.9286	13.515	46.2206	6-12	216		0.15				216	0.15
68691	Male	7	Non-Hispanic White	3.15	32.5	136.6	17.4173	3	84	G		76.5	75.09	993	1081	4.6	7.4			10	10	249.929	26.7889	82.9911	6-12	1037		6	10	10	10	1037	16
68697	Male	10	Mexican American	0.73	35.9	154.7	15.0008	2	120	G		54.3	52.89	1321	1254	16.8	12					141.929	24.0746	80.1023	6-12	1287.5		14.4				1287.5	14.4
68698	Male	8	Mexican American	1.33	25.1	125.8	15.8603	2	96	G		52.7	51.26	1935		13.1						97.5	18.791	54.8672	6-12	1935		13.1				1935	13.1
68699	Female	18	Non-Hispanic Black	2.59	68.8	167.6	24.4929	2	216	G	9.1	52.3	50.8	2565	2183	7.1	13.7					23.9286	14.2004	40.5786	13-19	2374		10.4				2374	10.4
68704	Male	7	Non-Hispanic White	1.13	25.5	128.4	15.4671	2	84	G		88.2	86.78	712	390	5.7	3.9					43.2143	17.5379	67.411	6-12	551		4.8				551	4.8
68705	Male	6	Non-Hispanic Black	0.76	34.5	123.5	22.6196	4	72	G		69.1	67.63	695	1171	5.3	6.7					112.214	24.1815	73.5877	6-12	933		6				933	6
68718	Female	6	Mexican American	0.67	22.9	115.9	17.0478	2	72	G		72.2	70.79	525		3.3						172.5	22.8503	67.2391	6-12	525		3.3				525	3.3
68723	Female	9	Mexican American	0.51	44.1	131.2	25.6195	4	108	G		40.8	39.35	1028		6.4						157.214	19.1375	57.3676	6-12	1028		6.4				1028	6.4
68728	Female	9	Other Hispanic	0.89	31.3	139.8	16.0151	2	108	G		72.3	70.8	1207	936	13.3	13.4					45.7857	16.3672	51.6285	6-12	1071.5		13.35				1071.5	13.35
68729	Male	8	Mexican American	1.11	28.7	124.5	18.5158	3	96	G		71.9	70.44	1754	1246	4.1	12.2					65.3571	17.4516	50.3458	6-12	1500		8.15				1500	8.15
68735	Male	11	Non-Hispanic Black	1.02	78.2	162.3	29.6872	4	132	G		63.8	62.37	159	264	1.3	0.1					156.214	19.8064	73.1696	6-12	211.5		0.7				211.5	0.7
68743	Male	9	Other/multiracial	4.47	35.5	147	16.4283	2	108	G		71	69.58	2075	1490	16.6	11					113.214	21.6429	99.972	6-12	1782.5		13.8				1782.5	13.8
68747	Female	10	Other Hispanic	0.78	51.5	140.4	26.126	4	120	G		59.8	58.38	1022	1639	2.4	7	100	100	10	10	65	18.1162	51.025	6-12	1330.5	100	4.7	10	10	10	1430.5	14.7
68779	Male	16	Mexican American	4.21	60.6	170.6	20.8216	2	192	G	9.8	56.5	55.05	736	1472	1.4	7.7					129.929	17.2288	59.0013	13-19	1104		4.55				1104	4.55
68784	Female	18	Mexican American	0.89	71.6	160.2	27.899	3	216	G	9.4	57.4	55.96	1496	520	2.6	3.4					60.0714	12.768	39.896	13-19	1008		3				1008	3
68789	Male	16	Non-Hispanic White	5	77.8	183.9	23.0047	2	192	G	9.7	79.3	76.91	1655	1909	11.6	9.7					39.5	12.3607	44.8454	13-19	1782		10.65				1782	10.65
68815	Female	10	Other/multiracial	2.81	30.9	128.5	18.7134	2	120	G		50.8	47.61	886	622	5.9	2.9					36.2143	22.4879	56.5671	6-12	754		4.4				754	4.4
68832	Male	15	Other/multiracial	1.31	48.4	173.2	16.1343	1	180	G	9.8	71.5	70.06	2184	1721	4	12.8					40.2143	12.7602	51.0391	13-19	1952.5		8.4				1952.5	8.4
68834	Male	7	Non-Hispanic Black	5	24.6	127.1	15.228	2	84	G		58.1	56.63	615	543	2.5	4.1					125.786	21.1882	71.2566	6-12	579		3.3				579	3.3
68838	Female	7	Mexican American	0.52	21.6	115.3	16.2478	2	84	G		55.3	53.8	902	1148	0.7	0.6					111.643	25.1219	83.5521	6-12	1025		0.65				1025	0.65
68844	Male	8	Non-Hispanic White	1.48	34.2	132.8	19.3923	3	96	G		74.5	73.09	1127	1250	9.4	17.9					124.833	11.4468	39.8464	6-12	1188.5		13.65				1188.5	13.65
68851	Female	13	Mexican American	0.87	48.4	150.6	21.34	2	156	G	9.9	50.5	49.04	362	263	4.4	0.2					49.5	14.8181	45.1135	13-19	312.5		2.3				312.5	2.3
68856	Female	14	Other/multiracial	3.16	70.8	156.6	28.8702	4	168	G	9.5	68.5	66.27	1255	1035	5.6	5.5			2.5		52.7857	12.7375	45.0769	13-19	1145		5.55	2.5		2.5	1145	8.05
68857	Female	12	Non-Hispanic White	3.8	50.6	159.8	19.8151	2	144	G	9.9	84.8	81.68	640	1561	5	6.5					52.1667	11.9014	46.0274	6-12	1100.5		5.75				1100.5	5.75
68858	Female	12	Other Hispanic	2.24	54.1	157.7	21.7537	3	144	G	9.2	46.5	45.07	1951	861	8.9	8.3					104.5	19.7997	51.627	6-12	1406		8.6				1406	8.6
68890	Female	8	Mexican American	0.89	32.9	127.1	20.366	3	96	G		52.1	50.64	1058	429	12.8	3					61.0714	19.7618	58.7072	6-12	743.5		7.9				743.5	7.9
68893	Male	15	Non-Hispanic Black	5	65	184.3	19.1365	2	180	G	9.8	56.5	55.01	154	676	1	2.3	100		10		32.5	8.70299	34.8802	13-19	415	100	1.65	10		10	515	11.65
68906	Female	16	Mexican American	1.15	74.3	156	30.5309	4	192	G	9.8	37.3	35.87	595	1082	5.4	4.2					52.6429	17.8244	46.7304	13-19	838.5		4.8				838.5	4.8
68909	Male	16	Non-Hispanic Black	5	114.6	180.6	35.1357	4	192	G	9.6	38.1	36.69	294	436	0.5	0.1					71.5	14.4883	41.6762	13-19	365		0.3				365	0.3
68911	Male	13	Non-Hispanic Black	0.76	67.6	172	22.8502	3	156	G	9	40.1	38.63	406	471	0.5	2.1					59.6429	9.26697	29.7422	13-19	438.5		1.3				438.5	1.3
68921	Female	8	Non-Hispanic White	2.2	33	132	18.9394	3	96	G		66.2	64.71	1218	560	4.6	3.5					89.9286	19.9802	60.0956	6-12	889		4.05				889	4.05
68923	Male	13	Other/multiracial	1.48	70.3	162.9	26.4919	4	156	G	9.3	47.5	46.01	1217	1201	8.6	7.9					43.0714	10.4325	43.2377	13-19	1209		8.25				1209	8.25
68929	Female	19	Other Hispanic	0.43	70.3	172.1	23.7352	2	228	G	9.1	54	47.81	659	1621	5.1	3.4					26.3571	16.7882	43.1522	13-19	1140		4.25				1140	4.25
68930	Female	6	Non-Hispanic Black	0.43	21.7	118.8	15.3754	2	72	G		52.6	51.12	619		3						31.8333	17.9487	62.3557	6-12	619		3				619	3
68938	Male	9	Mexican American	1.02	29.9	135.8	16.2133	2	108	G		74.4	72.99	1826	1220	4.6	5.8					42.5	17.6967	75.0228	6-12	1523		5.2				1523	5.2
68942	Female	14	Non-Hispanic Black	1.08	75.7	165.8	27.5376	4	168	G	9.6	33.6	17.43	1537	1186	8.9	4					46.3571	14.5658	45.8475	13-19	1361.5		6.45				1361.5	6.45
68957	Male	12	Non-Hispanic Black	1.85	52	159.9	20.3379	2	144	G	9.6	52.9	51.4	36	133	0	0.3					64.9286	14.6895	39.7008	6-12	84.5		0.15				84.5	0.15
68958	Male	12	Mexican American	3.04	78.1	164.9	28.7217	4	144	G	10.5	63.8	62.38	2098	863	17.7	7.3	100		10		42.3571	16.5855	54.8218	6-12	1480.5	100	12.5	10		10	1580.5	22.5
68962	Male	14	Other/multiracial	5	76.2	172.5	25.6081	3	168	G	10.1	76.8	75.34	907	193	16.7	0		40			60.2143	16.3345	43.7314	13-19	550		8.35				550	8.35
68968	Male	12	Mexican American	0.81	53.7	151.7	23.3347	3	144	G	10	48.3	46.88	729	777	2.9	7.2					65.7857	15.6973	47.4164	6-12	753		5.05				753	5.05
68974	Male	10	Non-Hispanic Black	2.43	30.2	140	15.4082	2	120	G		65.9	64.44	787		4.5						104.357	19.3191	66.4224	6-12	787		4.5				787	4.5
68987	Male	9	Other Hispanic	0.44	28.9	135.9	15.648	2	108	G		46.4	44.92	3992	2131	15	9.3					53.6429	21.1172	57.4761	6-12	3061.5		12.15				3061.5	12.15
68994	Male	19	Non-Hispanic White	2.62	124.9	172.9	41.7804	4	228	G	9.2	59.7	58.27	414	1130	0.9	5.4					113.786	14.1841	37.6475	13-19	772		3.15				772	3.15
68997	Male	7	Other Hispanic	0.48	45.6	128.8	27.4874	4	84	G		50.5	49.05	900	957	4.4	6					53.9286	15.8399	59.8167	6-12	928.5		5.2				928.5	5.2
69002	Male	8	Mexican American	4.97	31.4	129.1	18.8398	3	96	G		69.5	64.26	776	646	1.9	3.8					168.5	21.7419	82.5494	6-12	711		2.85				711	2.85
69003	Male	7	Other Hispanic	0.32	18	109.9	14.9031	2	84	G		57.6	53.47	1519	1056	12.7	9.3					118.071	22.8415	75.8453	6-12	1287.5		11				1287.5	11
69016	Female	13	Non-Hispanic Black	0	65.2	157.8	26.1839	3	156	G	9.6	21.4	20	1593	739	2.4	3.5					55.2143	20.0652	48.5821	13-19	1166		2.95				1166	2.95
69021	Male	18	Mexican American	0.68	86.8	176.9	27.7373	3	216	G	9.6	31.4	29.98	4552	1164	28.5	9					79.5	12.513	40.9418	13-19	2858		18.75				2858	18.75
69029	Female	6	Non-Hispanic Black	0.02	29.3	126.6	18.281	3	72	G		63.8	62.34	1062	757	10	6.3					161.5	22.6631	70.8086	6-12	909.5		8.15				909.5	8.15
69069	Male	11	Non-Hispanic Black	0.67	57.1	152.1	24.6818	4	132	G		60.7	59.22	1027	820	7.2	7.6					68.5	21.0322	69.2187	6-12	923.5		7.4				923.5	7.4
69076	Male	18	Non-Hispanic White	0.79	69.8	177.4	22.1793	2	216	G	9.8	51.9	50.44	942	1033	5.6	0.5					38.9286	14.5254	53.5746	13-19	987.5		3.05				987.5	3.05
69080	Male	16	Non-Hispanic Black	0.86	83.2	174.8	27.2296	3	192	G	9.5	36.9	35.42	677	1865	2.2	6.8					113.929	17.8787	80.6633	13-19	1271		4.5				1271	4.5
69087	Female	15	Non-Hispanic White	0.5	51.8	152.3	22.3321	2	180	G	9.5	106	104.14	701		5.2						49.9286	11.8261	39.1616	13-19	701		5.2				701	5.2
69098	Male	14	Mexican American	1.34	73.7	161	28.4325	4	168	G	9.7	35.4	33.96	691	1167	5.5	1.6					40.5	15.9932	43.9776	13-19	929		3.55				929	3.55
69116	Male	14	Non-Hispanic White	3.04	78	166.8	28.0351	4	168	G	9.5	84.4	82.94	806	1384	4.6	5.6	125	125	10	10	110.071	18.7144	64.025	13-19	1095	125	5.1	10	10	10	1220	15.1
69118	Male	11	Other/multiracial	1.07	39	144.8	18.6006	2	132	G		46.8	45.36	597	680	2.3	14.4					62.6429	17.4226	56.7476	6-12	638.5		8.35				638.5	8.35
69119	Male	16	Non-Hispanic Black	2.78	70.7	180.1	21.7968	2	192	G	10.2	51.1	49.6	1266	2254	5.3	9					107.5	14.8965	55.8762	13-19	1760		7.15				1760	7.15
69122	Male	16	Non-Hispanic Black	3.67	102.1	176.5	32.7745	4	192	G	9.4	34.5	30.14	593	1039	4.6	5.1					96.9286	15.8083	51.2366	13-19	816		4.85				816	4.85
69127	Male	8	Non-Hispanic White	1.61	36.9	142.6	18.1463	3	96	G		56.8	55.37	702	428	2.5	3.7					84.6429	19.0122	73.3439	6-12	565		3.1				565	3.1
69128	Male	8	Non-Hispanic Black	0	31.1	130.6	18.2337	3	96	G		67.7	66.27	1605	1894	8.4	9.3					71.7857	21.2896	75.2825	6-12	1749.5		8.85				1749.5	8.85
69129	Male	18	Other Hispanic	1.09	76.6	164.2	28.4107	3	216	G		50.4	48.93	525	1518	0.2	0.7					243.929	12.5637	42.1468	13-19	1021.5		0.45				1021.5	0.45
69132	Male	6	Non-Hispanic Black	0.74	16.6	112.2	13.1863	1	72	G		68.9	67.45	534		14.2						67.3571	18.6725	61.3258	6-12	534		14.2				534	14.2
69138	Female	16	Non-Hispanic White	1.45	60.1	160.8	23.2435	2	192	G	9.8	61.2	59.74	727	204	0.7	0.4					98.5	14.9602	45.3622	13-19	465.5		0.55				465.5	0.55
69143	Female	10	Non-Hispanic Black	1.1	40.3	146.8	18.7005	2	120	G		61.7	60.26	1738	1694	5.1	13.3					15.7857	17.106	53.5639	6-12	1716		9.2				1716	9.2
69155	Female	9	Non-Hispanic White	1.34	33.6	139.2	17.3405	2	108	G		70.1	68.63	1177	1050	3.5	10.1					168.071	18.8788	64.5199	6-12	1113.5		6.8				1113.5	6.8
69156	Male	12	Non-Hispanic White	5	48.2	158.7	19.1379	2	144	G	10	102	100.53	837	905	7.8	11.8	600	1200	10	20	98.7857	12.0449	31.7035	6-12	871	900	9.8	15	15	15	1771	24.8
69160	Male	17	Mexican American	4.99	76	178.6	23.826	2	204	G	9.4	68.7	67.2	1347	678	8.3	0	200	200	10	10	57.7857	13.5739	40.8736	13-19	1012.5	200	4.15	10	10	10	1212.5	14.15
69163	Female	10	Other/multiracial	5	35.4	142.2	17.5067	2	120	G		60.8	59.32	806	609	2.2	4.2					125.929	14.8923	49.4789	6-12	707.5		3.2				707.5	3.2
69169	Male	10	Non-Hispanic Black	0.42	71.2	157.1	28.8488	4	120	G		25.2	23.74	461	558	2.8	0.6					47.3571	15.1948	47.6467	6-12	509.5		1.7				509.5	1.7
69173	Male	14	Non-Hispanic Black	1.95	57.1	175.4	18.56	2	168	G	9.7	44.9	43.46	925	999	3.2	3.3					92.6429	19.4308	58.3855	13-19	962		3.25				962	3.25
69174	Female	12	Non-Hispanic Black	4.47	58.1	157.6	23.3918	3	144	G		16.8	15.3	567	109	0.1	0.4					39.7857	15.8416	61.2914	6-12	338		0.25				338	0.25
69182	Female	8	Other Hispanic	0.46	27	137	14.3854	2	96	G		69.1	67.65	774		2.6						26.0714	18.1946	65.3975	6-12	774		2.6				774	2.6
69183	Male	6	Mexican American	1.33	24.6	119.3	17.2844	3	72	G		81.6	80.13	790	1580	8.1	10.1			5	5	39.2143	21.1533	67.3307	6-12	1185		9.1	5	5	5	1185	14.1
69193	Female	12	Other Hispanic	0.01	48.8	152.6	20.9561	2	144	G	9.6	71	69.55	279	358	0.6	5.6		100		5	70.2143	12.3381	40.7447	6-12	318.5		3.1		5	5	318.5	8.1
69194	Female	6	Non-Hispanic Black	0.52	22.3	120.8	15.2817	2	72	G		47.7	46.21	921		5.1						91.5	23.4781	68.3703	6-12	921		5.1				921	5.1
69198	Female	13	Mexican American	0.67	51.6	157.3	20.8541	2	156	G	9.5	61.2	59.76	847	1631	5	9.2					370.929	19.4941	50.3801	13-19	1239		7.1				1239	7.1
69202	Male	9	Mexican American	1.3	31.2	139.4	16.0557	2	108	G		72.3	70.82	879	1743	9.7	19.2			10	10	162.643	24.7095	99.5995	6-12	1311		14.45	10	10	10	1311	24.45
69204	Female	16	Non-Hispanic White	1.03	57	170.1	19.7	2	192	G	9.7	55.3	53.81	893		3.3						70.5	13.0349	47.4925	13-19	893		3.3				893	3.3
69215	Female	9	Mexican American	1.34	34	133.7	19.0202	3	108	G		49.1	47.66	658	1269	2.6	9.4					50.3571	15.6297	53.9761	6-12	963.5		6				963.5	6
69217	Female	16	Other/multiracial	0.92	82.1	177.5	26.0583	3	192	G	9.4	51.9	50.46	399	179	0.2	0.1			5	5	222.929	17.7651	46.9108	13-19	289		0.15	5	5	5	289	5.15
69222	Male	6	Non-Hispanic White	2.17	25.8	123.5	16.9155	2	72	G		79.9	78.47	929	614	6.6	1.8					59.9286	23.0067	79.4897	6-12	771.5		4.2				771.5	4.2
69226	Female	10	Non-Hispanic Black	4.21	30.2	136.9	16.1139	2	120	G		58.9	51.18	1413	380	1.6	0.9					67.5	16.3721	58.1843	6-12	896.5		1.25				896.5	1.25
69230	Female	8	Mexican American	0.81	25.1	120.8	17.2005	2	96	G		73.4	68.56	288	809	0.4	7.1					178.929	26.13	81.0223	6-12	548.5		3.75				548.5	3.75
69231	Male	10	Non-Hispanic Black	0.78	32.8	139	16.9763	2	120	G		55.6	53.23	1014	1295	12.2	6.2					150.357	19.7625	65.2857	6-12	1154.5		9.2				1154.5	9.2
69234	Male	8	Non-Hispanic Black	0.27	38.5	140	19.6429	3	96	G		90.8	89.31	1795	742	9.3	17.1					334.5	20.7948	71.0036	6-12	1268.5		13.2				1268.5	13.2
69240	Female	7	Other/multiracial	1.95	26.7	133.6	14.9589	2	84	G		50.3	48.85	1168	1214	6.3	9.3					125.071	20.6133	66.4676	6-12	1191		7.8				1191	7.8
69246	Male	19	Other/multiracial	5	67.3	171.2	22.9619	2	228	G	9.4	45.4	41.2	3094	1601	5.8	17.2	210		17.5		53.0714	10.6068	39.4934	13-19	2347.5	210	11.5	17.5		17.5	2557.5	29
69252	Male	11	Mexican American	1.79	36.1	146.6	16.7973	2	132	G		52	50.56	1708	761	6.2	4.9					120.214	15.1409	59.5571	6-12	1234.5		5.55				1234.5	5.55
69265	Female	11	Mexican American	0.26	38.4	143.4	18.6738	2	132	G		37.2	35.7	650	1364	2.2	4.4					65.5	13.6151	45.1787	6-12	1007		3.3				1007	3.3
69268	Female	11	Non-Hispanic Black	0.53	36	145.5	17.005	2	132	G		35.6	34.12	914	846	6.2	2.8					81.7857	16.9327	49.2062	6-12	880		4.5				880	4.5
69276	Male	16	Mexican American	5	61	165.6	22.2438	2	192	G	9.7	60	58.58	2320	1390	10	9					207.214	15.8376	60.094	13-19	1855		9.5				1855	9.5
69292	Male	12	Non-Hispanic White	1.52	53.8	155.6	22.221	3	144	G	9.3	61.1	59.64	873	1134	2	8.5					72.5	15.9695	59.4541	6-12	1003.5		5.25				1003.5	5.25
69293	Male	9	Non-Hispanic White	1.1	33.5	133	18.9383	3	108	G		79.6	78.18	1500	824	6.2	4.7			1.25	1.25	51.3571	18.0409	59.8891	6-12	1162		5.45	1.25	1.25	1.25	1162	6.7
69297	Female	7	Other Hispanic	1.56	24.3	116.9	17.7819	3	84	G		56.4	54.9	999	1277	6.6	7.2					75.9286	21.5174	61.9109	6-12	1138		6.9				1138	6.9
69302	Female	14	Non-Hispanic Black	1.72	56.5	150.5	24.9445	3	168	G	9.4	29.2	27.72	802	949	4.8	1.8					98.9286	21.435	51.9772	13-19	875.5		3.3				875.5	3.3
69303	Female	12	Mexican American	2.82	98.7	166.7	35.5178	4	144	G	9.4	58.3	56.83	1247	814	4.1	4.7					50.3571	14.2219	42.0509	6-12	1030.5		4.4				1030.5	4.4
69304	Male	11	Non-Hispanic White	3.06	32.2	144.5	15.4213	2	132	G		93.9	84.3	1141	1661	5.1	14					296.786	18.6622	58.3219	6-12	1401		9.55				1401	9.55
69305	Male	14	Non-Hispanic Black	0.57	104.3	177.3	33.1793	4	168	G	9.9	70	68.58	1209	1020	10.6	5.6					292.071	17.795	53.5147	13-19	1114.5		8.1				1114.5	8.1
69308	Male	12	Non-Hispanic Black	1.61	61.9	167	22.1951	3	144	G	10.1	53.2	51.74	571	300	0.7	3.2					189.071	15.6988	54.8187	6-12	435.5		1.95				435.5	1.95
69310	Female	18	Other Hispanic	2.01	47.6	152	20.6025	2	216	G	9.3	40.2	38.72	542	1069	0.7	6.8					61.2143	17.7923	50.6319	13-19	805.5		3.75				805.5	3.75
69311	Female	16	Mexican American	2.46	62.6	167.2	22.3925	2	192	G	9.6	52.2	50.71	1461	788	8.2	3.6					81.6429	13.2335	51.877	13-19	1124.5		5.9				1124.5	5.9
69316	Female	17	Other/multiracial	0.69	46.9	165.8	17.061	1	204	G	8.9	34.5	33.02	1103	673	6.7	1.9					42.5	9.61408	41.6125	13-19	888		4.3				888	4.3
69327	Female	10	Non-Hispanic White	5	55.6	148.2	25.315	4	120	G		92.1	90.65	1475	2529	6.8	9.9					136.214	18.5346	52.7905	6-12	2002		8.35				2002	8.35
69331	Female	13	Non-Hispanic Black	0.41	55.2	168.2	19.5113	2	156	G	9.5	38	36.55	398	727	0	1.5					50.9286	16.3904	49.5012	13-19	562.5		0.75				562.5	0.75
69332	Male	15	Non-Hispanic Black	2.46	61.6	163.6	23.0152	2	180	G	10	48.8	47.37	177	607	0.3	4.4					120.071	10.0281	45.0751	13-19	392		2.35				392	2.35
69338	Female	13	Mexican American	1.33	87.3	159.6	34.2727	4	156	G	9.5	27.8	26.35	99		1.8						24.3571	14.6098	44.7483	13-19	99		1.8				99	1.8
69341	Male	6	Mexican American	0.31	23	120.4	15.8663	2	72	G		79.3	77.83	915	1458	1.4	9.5					67.0714	19.1918	62.6373	6-12	1186.5		5.45				1186.5	5.45
69348	Female	13	Non-Hispanic White	1.11	52.9	156.8	21.5161	2	156	G	10.5	70	68.5	827	460	4.8	1					67.3571	14.1627	42.9961	13-19	643.5		2.9				643.5	2.9
69357	Male	8	Non-Hispanic Black	0.27	22.2	132.1	12.7218	1	96	G		74.2	72.7	997		7.8						59.3571	20.5237	66.5392	6-12	997		7.8				997	7.8
69358	Male	11	Non-Hispanic White	2.42	37.6	142.1	18.6209	2	132	G		53.8	52.36	438	450	2.8	0.3					95.3571	16.7018	62.7539	6-12	444		1.55				444	1.55
69370	Male	17	Mexican American	3.78	76.5	165.9	27.7951	3	204	G	9.5	44.8	43.3	708	611	0.7	1.2					153.357	20.2564	53.9831	13-19	659.5		0.95				659.5	0.95
69383	Female	10	Other/multiracial	4.47	24.9	132.5	14.183	2	120	G		88.3	85.6	1163	958	11.7	9.6					51.2143	17.8597	65.0058	6-12	1060.5		10.65				1060.5	10.65
69384	Male	7	Non-Hispanic Black	1.12	24.2	119.8	16.8617	2	84	G		63.5	62.06	861	1429	5.6	10.2					9.35714	19.023	57.3478	6-12	1145		7.9				1145	7.9
69406	Male	16	Other/multiracial	1.64	57.7	163.1	21.6904	2	192	G	10	47.3	45.01	1152	308	5.2	3					67.3571	13.743	46.6403	13-19	730		4.1				730	4.1
69408	Female	16	Mexican American	0.42	45.5	148.7	20.5774	2	192	G	9.1	42.7	41.21	1653	1084	12.5	4.9					68.3571	20.5083	52.1931	13-19	1368.5		8.7				1368.5	8.7
69426	Female	14	Other/multiracial	2.87	57.7	160.4	22.4268	2	168	G	9.3	29	27.55	1287	856	7.5	7.2					57.9286	13.4793	38.2714	13-19	1071.5		7.35				1071.5	7.35
69438	Male	16	Non-Hispanic White	1.55	95.8	178.4	30.1006	4	192	G	9.3	91.5	90.08	174	755	0	6.1					83.6667	8.99971	37.7272	13-19	464.5		3.05				464.5	3.05
69447	Female	13	Non-Hispanic Black	4.44	51.4	157.3	20.7733	2	156	G	9.4	68.2	66.77	835	529	2.8	3.1		150			72.5	11.3903	44.8198	13-19	682		2.95				682	2.95
69461	Female	13	Other/multiracial	3.23	65.3	156.2	26.764	4	156	G	9.6	52.5	51.02	796	1112	4.1	3.3					78.6429	17.0715	51.9518	13-19	954		3.7				954	3.7
69500	Male	19	Non-Hispanic White	3.82	61.3	190.6	16.8739	1	228	G	9.9	99.3	97.83	1733	1532	6.1	6.5					378.214	25.2262	48.8924	13-19	1632.5		6.3				1632.5	6.3
69507	Female	8	Other/multiracial	3.67	22.6	128.6	13.6655	2	96	G		88.8	87.34	861	1189	3.9	7.6	100	100	15	15	68.2143	14.5074	51.3292	6-12	1025	100	5.75	15	15	15	1125	20.75
69529	Male	7	Non-Hispanic White	3.36	25.1	127.9	15.3438	2	84	G		113	111.43	895	890	5.2	5.6					154.786	24.6693	81.2941	6-12	892.5		5.4				892.5	5.4
69535	Male	16	Other/multiracial	1.6	76.8	169.2	26.8263	3	192	G	9.4	73.3	71.8	2676	590	14.4	4.3					56.5	13.7668	52.3761	13-19	1633		9.35				1633	9.35
69545	Female	17	Non-Hispanic White	1.03	75.9	168.9	26.6062	3	204	G	9.9	57.7	56.26	613		4.1						109.929	16.7213	45.236	13-19	613		4.1				613	4.1
69551	Female	12	Non-Hispanic Black	5	50	154.4	20.9737	2	144	G	9.6	25.3	23.87	1001	919	6.4	3.5					36.5	11.8157	44.4363	6-12	960		4.95				960	4.95
69554	Male	6	Non-Hispanic Black	0.4	25	116.4	18.4516	4	72	G		67.5	66.01	1112	1046	7.8	5.2					104.643	21.2499	65.3766	6-12	1079		6.5				1079	6.5
69555	Female	11	Non-Hispanic Black	1.11	57.3	169	20.0623	2	132	G		54	52.59	302	250	0.9	0.2				10	115.214	19.8966	63.468	6-12	276		0.55		10	10	276	10.55
69559	Female	8	Mexican American	2.1	45.1	142.4	22.2411	4	96	G		50.2	48.79	622	1536	6.1	12.9					114.643	17.8868	53.1207	6-12	1079		9.5				1079	9.5
69561	Female	19	Non-Hispanic Black	0.53	93.7	167.6	33.3574	4	228	G	9.8	28.6	27.19	122	643	0.2	4.7					58.7857	13.6384	39.7969	13-19	382.5		2.45				382.5	2.45
69567	Female	10	Non-Hispanic White	0.37	60.6	147.3	27.9298	4	120	G		63.9	62.45	1754	853	3.4	6.4					101.5	19.0472	64.7211	6-12	1303.5		4.9				1303.5	4.9
69571	Male	19	Other/multiracial	1.48	58.6	165	21.5243	2	228	G	9.1	72.7	71.23	966	771	5.3	2.7	200	200	40	40	59.6429	10.6131	42.4213	13-19	868.5	200	4	40	40	40	1068.5	44
69575	Female	12	Non-Hispanic Black	0.26	62.4	158.4	24.8699	3	144	G	9.8	37.7	36.22	270	1211	0.6	5.6					114.214	15.2082	48.1509	6-12	740.5		3.1				740.5	3.1
69588	Female	10	Non-Hispanic White	4.34	29.6	139.4	15.2323	2	120	G		64.7	63.25	804	864	4.8	6.6					258.643	20.7755	72.0767	6-12	834		5.7				834	5.7
69601	Male	17	Non-Hispanic White	5	114.1	190.9	31.3093	4	204	G	9.9	74	72.59	2347	1495	17.4	10					330.357	14.3998	38.3944	13-19	1921		13.7				1921	13.7
69611	Female	8	Other/multiracial	5	23.2	122.7	15.4099	2	96	G		71.2	69.7	747	666	0.6	1.2					141.5	10.8107	40.2249	6-12	706.5		0.9				706.5	0.9
69615	Female	12	Mexican American	1.12	40	148	18.2615	2	144	G	10.2	43.8	42.38	665	1475	6.1	6.3					99.5	14.5859	49.4832	6-12	1070		6.2				1070	6.2
69627	Female	13	Non-Hispanic Black	2.72	55.7	167.5	19.853	2	156	G	9.7	38.8	37.37	1180	737	0.6	0.1					43.0714	8.98077	37.7535	13-19	958.5		0.35				958.5	0.35
69629	Female	16	Non-Hispanic White	0.59	73.2	153.3	31.1478	4	192	G	9.3	59.4	57.98	1519	598	5.4	0.9					133.214	10.6227	33.8648	13-19	1058.5		3.15				1058.5	3.15
69634	Female	14	Other Hispanic	0.83	79.1	153.6	33.527	4	168	G	9.7	86.5	85.04	1104	599	7.8	2.9					20.7857	13.5941	46.4688	13-19	851.5		5.35				851.5	5.35
69642	Male	19	Non-Hispanic Black	0.05	98.6	186.1	28.4698	3	228	G	9.9	36.7	35.22	1067	1036	3.5	9.2					92.5	10.5715	46.5659	13-19	1051.5		6.35				1051.5	6.35
69646	Male	9	Non-Hispanic White	4.07	35.4	149.1	15.9238	2	108	G		105	103.11	1116	1712	3.9	4.9	4				230.786	19.4118	67.6586	6-12	1414	4	4.4				1418	4.4
69651	Male	15	Non-Hispanic Black	0.43	104.7	169.4	36.4855	4	180	G	9.5	44	42.53	1536	1669	3.5	3.6					22.5	16.0583	49.9995	13-19	1602.5		3.55				1602.5	3.55
69659	Female	12	Non-Hispanic White	0.95	72.5	167.1	25.9648	4	144	G	9.8	59.6	58.15	638	1100	0	2.5					262.643	18.0602	55.7597	6-12	869		1.25				869	1.25
69662	Female	7	Mexican American	1.17	29.3	124.6	18.8726	3	84	G		103	101.47	936	2131	8.1	13					179.786	21.9323	61.1913	6-12	1533.5		10.55				1533.5	10.55
69677	Male	13	Non-Hispanic Black	1.07	60.2	169.3	21.0031	2	156	G	9.6	40.9	39.49	522	790	0.4	1.8		100		10	32.6429	9.45891	36.7338	13-19	656		1.1		10	10	656	11.1
69683	Male	8	Non-Hispanic Black	2.07	25.9	137.4	13.7191	1	96	G		49.5	48	944	1218	2.8	6.5					89.7857	18.5998	69.2292	6-12	1081		4.65				1081	4.65
69685	Female	17	Mexican American	1.12	72.3	154.9	30.1325	4	204	G	9.6	31	29.58	1042	916	3.1	5.4					92.0714	15.5479	45.4653	13-19	979		4.25				979	4.25
69694	Male	15	Non-Hispanic Black	5	124.9	175	40.7837	4	180	G	9.3	22.8	21.4	1795	225	5.6	0.5					175.214	17.9287	50.8963	13-19	1010		3.05				1010	3.05
69706	Female	9	Other/multiracial	0.24	26.6	130.6	15.5954	2	108	G		41.8	40.33	424	892	1.4	6					45.3571	11.7369	40.0288	6-12	658		3.7				658	3.7
69713	Male	17	Other Hispanic	0.83	72.8	173	24.3242	2	204	G	9.5	52.5	51.02	1512	1205	4	5.6					76.3571	11.6302	43.0944	13-19	1358.5		4.8				1358.5	4.8
69718	Female	15	Non-Hispanic White	2.91	52.5	164.2	19.4721	2	180	G	9.6	55.4	53.99	418	776	0.7	6.8					29.0714	14.5734	47.1629	13-19	597		3.75				597	3.75
69723	Female	9	Non-Hispanic White	0.61	53.8	136.2	29.002	4	108	G		73.3	71.86	689	783	8.4	5.5					73.7857	22.3941	57.2013	6-12	736		6.95				736	6.95
69741	Male	10	Mexican American	0.51	37.9	139	19.616	3	120	G		51.4	49.91	925	1057	8.3	5					78.0714	18.4747	67.5126	6-12	991		6.65				991	6.65
69757	Male	19	Other/multiracial	3.04	52.1	168.2	18.4156	1	228	G	9.6	55.2	53.77	463	632	5.3	0.4					82.2143	12.059	37.5451	13-19	547.5		2.85				547.5	2.85
69763	Female	6	Non-Hispanic Black	0.76	22.2	123.1	14.65	2	72	G		69.7	68.26	695	814	3	4.4					31.9286	18.6953	52.4253	6-12	754.5		3.7				754.5	3.7
69780	Male	9	Non-Hispanic White	3.15	29.1	137.5	15.3917	2	108	G		88.4	86.93	1006	1024	4.3	1.9			10	10	172.071	20.4591	73.1994	6-12	1015		3.1	10	10	10	1015	13.1
69794	Male	9	Other Hispanic	3.52	51.7	148.1	23.5711	4	108	G		48.5	47.05	733		4.2				10		135	19.0252	57.1762	6-12	733		4.2	10		10	733	14.2
69799	Female	8	Non-Hispanic Black	1.55	28.2	131.5	16.3079	2	96	G		36.1	34.67	953	495	3.4	1.8					40.5	20.7697	64.9173	6-12	724		2.6				724	2.6
69814	Female	15	Other Hispanic	2.95	65.5	149.8	29.1889	4	180	G	9	79.8	78.33	60	115	0.2	4.7					31.7857	12.1179	42.2985	13-19	87.5		2.45				87.5	2.45
69818	Female	19	Other/multiracial	0.33	57.5	160.2	22.4049	2	228	G	9.6	15.6	14.16	527	823	0.4	1.5					61.5	11.0879	44.8494	13-19	675		0.95				675	0.95
69819	Female	11	Non-Hispanic White	2.33	40.7	144.9	19.3846	2	132	G		68.9	67.47	491	594	3.7	6.6					116.786	18.1837	48.7159	6-12	542.5		5.15				542.5	5.15
69820	Female	6	Mexican American	0.63	18.6	112.5	14.6963	2	72	G		68.2	66.73	409	951	2.9	6.3					160.357	25.5012	82.7217	6-12	680		4.6				680	4.6
69839	Female	8	Mexican American	0.55	30.9	130.4	18.172	2	96	G		64.9	63.41	1806	2035	5.7	6.9					119.786	20.972	69.9105	6-12	1920.5		6.3				1920.5	6.3
69841	Male	16	Mexican American	1.04	63.1	167.5	22.4905	2	192	G	9.6	76.8	75.36	1316		7.6						217.357	20.5227	93.252	13-19	1316		7.6				1316	7.6
69845	Female	15	Non-Hispanic White	0.94	50.9	161.5	19.5152	2	180	G	9.5	80.5	79.06	858	689	3.7	5.9					105.214	14.0556	49.8539	13-19	773.5		4.8				773.5	4.8
69850	Female	10	Mexican American	1.57	46	146.4	21.4623	3	120	G		56.8	55.31	1334	865	8.5	4.1					141.5	16.2477	46.1934	6-12	1099.5		6.3				1099.5	6.3
69853	Male	10	Non-Hispanic Black	0.07	30.8	143.7	14.9155	2	120	G		35.1	33.61	437	1708	4.2	9.9					24.5	16.5361	59.3603	6-12	1072.5		7.05				1072.5	7.05
69860	Female	18	Non-Hispanic Black	0.53	66.2	160.6	25.6665	3	216	G	9.6	31.1	29.61	789	513	2.9	2.5					57.0714	13.0196	39.6205	13-19	651		2.7				651	2.7
69878	Female	15	Other/multiracial	1.83	67.7	152.6	29.0723	4	180	G	9.6	66.7	65.2	375	298	0.2	0.2					52.9286	15.0247	45.6625	13-19	336.5		0.2				336.5	0.2
69882	Female	14	Non-Hispanic Black	1.04	74.8	169.4	26.066	3	168	G	9.6	39	37.55	983	699	7.5	4.4					65.9286	11.8923	42.5268	13-19	841		5.95				841	5.95
69883	Female	14	Mexican American	0.51	66.8	160.8	25.8348	3	168	G	9.8	66.1	64.63	587		4.9						152.5	14.7512	48.2384	13-19	587		4.9				587	4.9
69889	Male	13	Non-Hispanic Black	5	57.9	172.3	19.5033	2	156	G	10.2	55.1	53.65	1530	1793	5.5	3.7					208.071	16.7176	69.8969	13-19	1661.5		4.6				1661.5	4.6
69901	Male	17	Mexican American	3.37	77.6	170.7	26.6314	3	204	G	9.5	60.7	59.25	1383	317	10	0.3					18.0714	12.5825	41.8846	13-19	850		5.15				850	5.15
69904	Female	16	Other Hispanic	1.66	48	153.6	20.3451	2	192	G	9.4	45	43.57	1347	917	9	7.1					274.643	19.7392	48.0205	13-19	1132		8.05				1132	8.05
69918	Female	11	Non-Hispanic Black	0.43	34.9	150.4	15.4287	2	132	G		50.2	48.75	390	1211	0	4.3					141.929	18.4413	48.3877	6-12	800.5		2.15				800.5	2.15
69920	Female	9	Other/multiracial	1.15	62	142.3	30.6184	4	108	G		58.5	57.02	569	574	3.3	3			5		73.3571	15.0762	49.2329	6-12	571.5		3.15	5		5	571.5	8.15
69926	Female	11	Other Hispanic	0.4	34.6	141.3	17.3297	2	132	G		67.3	65.87	633	573	7.2	1.6					120.929	16.3831	58.8274	6-12	603		4.4				603	4.4
69937	Male	19	Non-Hispanic White	0.75	117.3	179.9	36.244	4	228	G	9.5	67.1	65.64	708	1318	0.3	5.4			10		208.929	17.4062	42.7985	13-19	1013		2.85	10		10	1013	12.85
69938	Female	16	Non-Hispanic Black	1.04	49.9	164.4	18.4628	2	192	G	9.8	49.4	47.92	504	244	3.7	1.4					38.6429	12.1483	39.941	13-19	374		2.55				374	2.55
69950	Female	10	Non-Hispanic Black	2.78	40	153	17.0874	2	120	G		51.1	49.62	748	599	1.3	5.3	100	125	10	10	46.3571	17.6055	54.233	6-12	673.5	112.5	3.3	10	10	10	786	13.3
69953	Male	8	Other Hispanic	2.6	31.8	136.2	17.1425	2	96	G		43.1	41.68	733	1158	2.2	4	200		20		75.0714	17.5141	63.9864	6-12	945.5	200	3.1	20		20	1145.5	23.1
69967	Male	8	Non-Hispanic White	1.2	26.5	130.5	15.5605	2	96	G		73.7	62.76	1629	1439	9	13.7					126.214	22.6837	85.9647	6-12	1534		11.35				1534	11.35
69968	Male	16	Non-Hispanic White	2.33	64.2	174.7	21.0353	2	192	G	9.9	71.5	70.09	215	463	0.3	4.3					147.071	14.217	42.1216	13-19	339		2.3				339	2.3
69969	Male	11	Mexican American	0.18	50	149	22.5215	3	132	G		47.7	46.22	796	692	0.8	4.3					118.643	23.06	81.0341	6-12	744		2.55				744	2.55
69978	Female	13	Non-Hispanic Black	1.54	126.4	167.1	45.2683	4	156	G	9.5	39.2	37.78	612	559	6.6	1.6					49.3	5.69821	27.6423	13-19	585.5		4.1				585.5	4.1
69984	Female	16	Mexican American	0.74	84.4	163.5	31.5724	4	192	G	9.3	37.7	36.22	917	2219	5.5	4.9					77.3571	12.0823	41.1277	13-19	1568		5.2				1568	5.2
70002	Female	9	Other Hispanic	5	37.8	145	17.9786	2	108	G		46.6	45.13	1185	590	3.8	2.2					32.6429	19.6853	59.0688	6-12	887.5		3				887.5	3
70004	Male	12	Non-Hispanic White	5	44.7	154.6	18.702	2	144	G	9.6	64.3	62.81	1846	517	14.3	4.5					111.643	17.5952	64.773	6-12	1181.5		9.4				1181.5	9.4
70011	Male	14	Other/multiracial	1.64	42.8	153.4	18.1883	2	168	G	10	47.8	46.39	683	495	1.2	1.2					121.071	19.1803	80.6285	13-19	589		1.2				589	1.2
70017	Female	14	Non-Hispanic Black	0.57	49.4	160.3	19.2247	2	168	G	10	84.2	82.73	547	1045	1.9	7.4					104.071	13.5553	40.5794	13-19	796		4.65				796	4.65
70021	Female	10	Non-Hispanic White	2.2	49.4	157.6	19.8891	2	120	G		55.2	53.73	1191	1034	4.8	10.6					171.214	17.3088	68.0476	6-12	1112.5		7.7				1112.5	7.7
70024	Female	9	Non-Hispanic Black	0.41	31.6	141.9	15.6936	2	108	G		65.6	64.14	611		2.8						84.2143	19.941	71.9481	6-12	611		2.8				611	2.8
70025	Female	16	Other Hispanic	1.66	64.8	150.8	28.4952	3	192	G	9	49	47.56	1280	906	7.5	3.5					230.643	18.8939	57.2168	13-19	1093		5.5				1093	5.5
70036	Female	7	Other Hispanic	0.94	20.4	112.7	16.0614	2	84	G		67.7	66.21	1410	1315	8.7	10			10	10	132.5	21.3494	77.1351	6-12	1362.5		9.35	10	10	10	1362.5	19.35
70039	Female	9	Non-Hispanic White	0.08	59.1	142	29.3097	4	108	G		51.7	50.24	801	2208	7.1	25.1					43.5	15.1748	47.6001	6-12	1504.5		16.1				1504.5	16.1
70043	Female	12	Non-Hispanic White	5	66	165.2	24.1838	3	144	G	9.5	82.5	81.09	2096	1963	18.8	15.7					173.786	18.1135	53.2971	6-12	2029.5		17.25				2029.5	17.25
70047	Female	19	Non-Hispanic Black	3.06	58.9	161.2	22.6665	2	228	G	9.7	47.2	45.79	975	869	4.9	9					17.9286	7.97625	31.7442	13-19	922		6.95				922	6.95
70048	Female	11	Non-Hispanic Black	0.69	48.7	162.8	18.3747	2	132	G		43.8	42.35	261	810	0.4	2.4					129.5	15.8785	42.5879	6-12	535.5		1.4				535.5	1.4
70051	Male	10	Non-Hispanic Black	2.25	51.8	141.3	25.9445	4	120	G		46.6	45.16	1272	999	5	5.5				10	67.2143	16.028	55.8678	6-12	1135.5		5.25		10	10	1135.5	15.25
70057	Female	7	Mexican American	0.61	22.1	122.1	14.8238	2	84	G		52.7	51.21	764	642	5	3.1					157.357	27.7394	89.8422	6-12	703		4.05				703	4.05
70068	Female	8	Non-Hispanic Black	0.38	27.3	130.7	15.9813	2	96	G		47.1	45.61	1334	806	5.3	5.5					131.643	21.8683	59.7239	6-12	1070		5.4				1070	5.4
70073	Male	19	Non-Hispanic White	0.08	56.1	166.5	20.2365	2	228	G	9.8	57.9	56.45	448	384	0.4	1.2					18.3571	9.31427	37.0159	13-19	416		0.8				416	0.8
70076	Male	14	Other/multiracial	3.25	52.5	166.3	18.9834	2	168	G	9.6	66.9	65.47	1523	173	6.6	1.9			5	5	162.786	16.4689	59.1947	13-19	848		4.25	5	5	5	848	9.25
70081	Female	19	Non-Hispanic Black	0.19	72.4	176.6	23.2144	2	228	G	9.4	62.9	61.43	139	347	0.4	2.2					133.786	17.1324	48.2103	13-19	243		1.3				243	1.3
70085	Female	6	Non-Hispanic White	0.94	33.6	123.6	21.9939	4	72	G		75.7	74.21	283	1462	0.8	8.2					170.5	22.292	58.8191	6-12	872.5		4.5				872.5	4.5
70087	Female	7	Non-Hispanic Black	4.47	27.2	123.8	17.7471	3	84	G		26	24.58	303	228	0.1	2.6					31.3571	17.1622	56.2311	6-12	265.5		1.35				265.5	1.35
70090	Female	7	Non-Hispanic White	4.77	31.4	128.4	19.0458	3	84	G		96.7	95.23	697	843	4.5	3.9					103.5	23.8105	70.4298	6-12	770		4.2				770	4.2
70093	Male	14	Non-Hispanic Black	5	63	178.8	19.7063	2	168	G	8.8	32	30.57	286	461	0.2	0.1					138.357	15.2347	53.4355	13-19	373.5		0.15				373.5	0.15
70097	Female	7	Non-Hispanic White	1.67	20.9	121.2	14.2279	2	84	G		99.7	98.2	249		0.3						24.5	17.7941	56.5808	6-12	249		0.3				249	0.3
70099	Male	17	Non-Hispanic White	5	73.3	168	25.9708	3	204	G	9.9	70.8	69.3	1521	900	4.9	0.9					153.5	13.6552	42.6778	13-19	1210.5		2.9				1210.5	2.9
70100	Female	11	Non-Hispanic Black	1.32	58.3	150.3	25.8078	4	132	G		41.1	39.68	1469	217	11.8	0.9	100		10		100.643	20.5803	48.0941	6-12	843	100	6.35	10		10	943	16.35
70106	Male	18	Non-Hispanic White	1.17	78.6	171.2	26.8173	3	216	G	9.8	55.4	53.93	289	652	4.6	3.1					59.5	11.433	36.4181	13-19	470.5		3.85				470.5	3.85
70112	Female	9	Non-Hispanic White	3.8	27.4	131	15.9664	2	108	G		108	106.68	1154	1210	8.1	10.8					130.5	26.4158	80.8803	6-12	1182		9.45				1182	9.45
70119	Male	19	Non-Hispanic White	0.11	73.5	169.1	25.704	2	228	G	9.5	84.1	82.66	1966	526	8	2.8					188.643	16.0866	55.5182	13-19	1246		5.4				1246	5.4
70137	Male	17	Other Hispanic	0.25	70.4	171.3	23.9915	2	204	G	9.6	25.6	24.12	293	604	1.6	0.8					142.5	16.3712	41.5398	13-19	448.5		1.2				448.5	1.2
70138	Male	6	Other/multiracial	0.89	23.8	118.2	17.035	3	72	G		71.4	69.96	2184	598	12.4	2.4					93.3571	20.7356	71.0354	6-12	1391		7.4				1391	7.4
70139	Female	10	Non-Hispanic Black	1.13	39.3	144	18.9525	2	120	G		59.3	57.8	291	768	2	6.6					46.9286	22.9238	64.8596	6-12	529.5		4.3				529.5	4.3
70144	Male	12	Mexican American	2.04	42.6	144.4	20.4303	2	144	G	10	54.3	48.14	1384	540	4.7	0.6					6.92857	15.3854	49.5937	6-12	962		2.65				962	2.65
70146	Female	12	Other/multiracial	3.7	44.6	154.6	18.6602	2	144	G		22.8	18.93	1500	936	5.7	2.6					85.3571	15.8595	48.4398	6-12	1218		4.15				1218	4.15
70147	Male	14	Other/multiracial	3.69	64.3	164.3	23.8197	3	168	G	9.5	43.5	42.06	1682	635	13.7	7					48.2143	13.4626	53.0926	13-19	1158.5		10.35				1158.5	10.35
70149	Male	13	Other/multiracial	5	54.1	169.7	18.786	2	156	G	9.7	53.6	52.18	962	345	3.8	0			10	10	134.357	17.1957	56.3773	13-19	653.5		1.9	10	10	10	653.5	11.9
70159	Male	13	Non-Hispanic Black	1.52	48	153.8	20.2922	2	156	G	9.6	56	54.5	1231	1082	13.3	7.5					45.0714	19.8035	66.6041	13-19	1156.5		10.4				1156.5	10.4
70184	Male	16	Non-Hispanic Black	4.44	66.8	174.2	22.013	2	192	G	9.7	34.2	31.06	557	1813	0.8	11.1					211.357	16.644	62.2545	13-19	1185		5.95				1185	5.95
70190	Male	9	Mexican American	0.6	31.7	133.2	17.867	2	108	G		63.4	61.93	1531	1737	5.5	9.3					99.3571	17.1901	71.4559	6-12	1634		7.4				1634	7.4
70193	Female	17	Other Hispanic	0.81	50.9	158.4	20.2865	2	204	G	9.6	53.5	50.9	127	883	0	7.5					44.7857	13.4659	41.5972	13-19	505		3.75				505	3.75
70199	Male	7	Non-Hispanic White	2.77	26.9	132.1	15.4151	2	84	G		84.2	82.76	1828	1054	6.4	5.8			5	5	53.9286	15.6528	54.5111	6-12	1441		6.1	5	5	5	1441	11.1
70205	Female	7	Non-Hispanic White	0.3	36.3	129.4	21.6789	4	84	G		80.8	79.39	529		2.2						201.643	22.0267	63.6547	6-12	529		2.2				529	2.2
70207	Female	8	Non-Hispanic White	5	24	128.1	14.6256	2	96	G		58.9	57.4	1138	1064	8.1	7.9			10	10	60.0714	19.7387	60.4878	6-12	1101		8	10	10	10	1101	18
70221	Female	11	Non-Hispanic Black	3.14	32.6	142.1	16.1447	2	132	G		39.8	36.56	603	815	3.6	4					50.5	21.0251	69.5912	6-12	709		3.8				709	3.8
70232	Female	18	Other/multiracial	2.72	68.7	166.9	24.6629	2	216	G	9.5	98.4	96.98	766	1580	0.2	9.5					102.929	12.8787	37.842	13-19	1173		4.85				1173	4.85
70233	Female	12	Mexican American	1.11	43.5	155.5	17.9899	2	144	G	9.5	45.1	43.64	1780		7.2						42.5	17.2637	54.3564	6-12	1780		7.2				1780	7.2
70237	Male	13	Non-Hispanic White	5	54	165.4	19.7389	2	156	G	9.5	104	102.4	2291	1190	11.1	7.6	200	200	40	40	117.071	17.8863	65.0428	13-19	1740.5	200	9.35	40	40	40	1940.5	49.35
70249	Male	7	Non-Hispanic White	5	21.8	124.9	13.9744	2	84	G		73.5	54.97	1778	1531	8.3	7	100	100	10	10	37.3571	22.4114	71.7766	6-12	1654.5	100	7.65	10	10	10	1754.5	17.65
70256	Female	16	Other/multiracial	3.9	54.2	159.4	21.3316	2	192	G	9.6	54.1	52.69	253	453	0.2	1.7			10	10	55.2143	12.5634	44.8461	13-19	353		0.95	10	10	10	353	10.95
70262	Male	7	Other Hispanic	2.26	26.8	128.1	16.3319	2	84	G		68.9	67.48	2228	834	10.6	1.5					81.5	21.3816	70.4574	6-12	1531		6.05				1531	6.05
70273	Female	8	Mexican American	0.18	28.6	133.5	16.0474	2	96	G		65.3	63.82	744	1439	3.4	9.8					156.214	23.3874	83.1885	6-12	1091.5		6.6				1091.5	6.6
70280	Male	18	Other Hispanic	0.93	108.4	182.6	32.5108	4	216	G	9.2	64.4	62.97	1476	1839	7.4	11.4	200				96.7857	10.7941	38.4711	13-19	1657.5	200	9.4				1857.5	9.4
70289	Male	8	Non-Hispanic White	2.91	27.8	130.1	16.4244	2	96	G		77	75.54	1398	1201	2.1	3.2					165.786	26.1806	92.9884	6-12	1299.5		2.65				1299.5	2.65
70322	Male	16	Mexican American	1.04	67.9	167.7	24.1437	3	192	G	9.5	78	76.58	266	328	1.1	1.5					156.786	21.5571	80.2087	13-19	297		1.3				297	1.3
70323	Female	7	Non-Hispanic Black	0.38	23.9	122	16.0575	2	84	G		64	62.51	894	1405	3.8	6.9					147.071	20.4016	59.1554	6-12	1149.5		5.35				1149.5	5.35
70324	Female	14	Non-Hispanic White	4.34	58.1	157.8	23.3325	3	168	G	9.8	43.7	42.22	1050	1593	4.7	9.5					151.643	14.5659	49.9695	13-19	1321.5		7.1				1321.5	7.1
70325	Female	6	Mexican American	4.77	22.5	130.5	13.2118	1	72	G		54.7	53.24	632	1340	0.8	5.6					151.071	22.9663	70.1808	6-12	986		3.2				986	3.2
70334	Male	11	Non-Hispanic Black	4.52	49	154.9	20.4218	3	132	G		20.6	19.13	1061	659	0.2	2.3					99.7857	16.6384	51.5991	6-12	860		1.25				860	1.25
70343	Male	11	Other/multiracial	2.29	39.1	145.7	18.4186	2	132	G		33.8	31.1	223	1642	0.4	12.7					47.1667	15.8227	57.7632	6-12	932.5		6.55				932.5	6.55
70346	Female	11	Mexican American	2.87	81.4	162.3	30.9021	4	132	G		39.3	37.8	1604	388	4	1.5					66.9286	19.2014	52.0519	6-12	996		2.75				996	2.75
70348	Female	9	Non-Hispanic White	0.58	28.8	129.3	17.2264	2	108	G		106	104.84	688	182	3.6	0.5					144.357	22.2262	65.1884	6-12	435		2.05				435	2.05
70354	Male	17	Non-Hispanic Black	2	56.6	186.3	16.3076	1	204	G	9.6	51	48.9	564	216	1.1	0.5					25.5	13.5447	51.9772	13-19	390		0.8				390	0.8
70360	Female	8	Non-Hispanic Black	1.63	31.2	139.4	16.0557	2	96	G		50.8	49.33	388	695	0.6	1.7					170.071	18.2541	53.9422	6-12	541.5		1.15				541.5	1.15
70365	Female	7	Other/multiracial	0.24	22.8	117.3	16.5706	2	84	G		34.4	32.91	335	781	1.8	6.8					60.3571	11.9962	52.4751	6-12	558		4.3				558	4.3
70375	Female	19	Mexican American	1.3	84.1	159.6	33.0164	4	228	G	9.6	34	32.5	917	974	1	3.4					29.0714	16.4148	42.6273	13-19	945.5		2.2				945.5	2.2
70376	Male	17	Mexican American	0.51	66.6	166.3	24.0818	2	204	G	9.8	50.5	49.08	1090	1019	0.9	3.2					93.7857	18.2347	49.9794	13-19	1054.5		2.05				1054.5	2.05
70388	Male	12	Non-Hispanic White	4.86	41.1	159.9	16.0748	2	144	G	9.9	65.5	64.1	481	1042	0.3	6.6					118.5	10.2343	39.6962	6-12	761.5		3.45				761.5	3.45
70393	Male	9	Non-Hispanic Black	1.04	25.8	127.6	15.846	2	108	G		62.6	61.1	636	279	1.7	0					103.786	21.8775	79.8642	6-12	457.5		0.85				457.5	0.85
70397	Male	19	Mexican American	3.92	82.4	171.5	28.0155	3	228	G	9.5	51.8	50.32	637	980	0.4	2.5	200	200	7.5	7.5	133.786	15.7134	45.1674	13-19	808.5	200	1.45	7.5	7.5	7.5	1008.5	8.95
70404	Female	7	Other Hispanic	1.04	31.7	138.8	16.4543	2	84	G		70.1	68.63	187	452	0	5.7					167.5	23.1749	64.0653	6-12	319.5		2.85				319.5	2.85
70412	Male	14	Mexican American	1.34	88.6	170.1	30.6214	4	168	G	9.7	53.5	52.07	1444	1698	7.3	9.7					103.214	11.1205	38.3221	13-19	1571		8.5				1571	8.5
70433	Male	16	Mexican American	2.87	61.4	164.7	22.635	2	192	G	9.3	36.7	35.29	1708	1351	5.6	5.6					20.3571	10.0422	36.4446	13-19	1529.5		5.6				1529.5	5.6
70436	Female	8	Non-Hispanic Black	1	39.8	139.6	20.4227	3	96	G		40.2	38.73	1299	1100	7.6	4.4					87.0714	18.474	67.1725	6-12	1199.5		6				1199.5	6
70440	Male	14	Non-Hispanic Black	0.78	52.8	159.3	20.8067	2	168	G	9.8	69	67.58	1586		5.9						160.929	16.7998	49.7168	13-19	1586		5.9				1586	5.9
70444	Male	13	Mexican American	0.95	55.3	161.8	21.1236	2	156	G	9.9	63.8	62.32	2007	2265	16.2	19.5					92.9286	14.4338	55.4089	13-19	2136		17.85				2136	17.85
70449	Female	12	Other Hispanic	3.58	47.5	157	19.2706	2	144	G	9.7	53	51.54	1248	652	8	5.5					25.5	12.9563	44.0602	6-12	950		6.75				950	6.75
70452	Male	17	Other/multiracial	1.57	107.9	177.7	34.1701	4	204	G	9.3	50	48.53	184	1021	0.5	4.2					66.0714	14.46	41.86	13-19	602.5		2.35				602.5	2.35
70467	Male	12	Other Hispanic	5	47.6	155.1	19.7872	2	144	G	9.6	50.9	49.44	2061	1523	25.7	5.7					156.357	16.6831	57.9209	6-12	1792		15.7				1792	15.7
70471	Female	16	Other/multiracial	1.31	109.8	171.1	37.5061	4	192	G	9.6	38.2	36.76	614	904	5.2	5.4			10		56.0714	13.2518	44.185	13-19	759		5.3	10		10	759	15.3
70477	Male	9	Other Hispanic	1.74	27.8	132.8	15.7634	2	108	G		82.3	80.85	934	1151	6	3.8					312.357	25.4995	79.3169	6-12	1042.5		4.9				1042.5	4.9
70482	Male	17	Other/multiracial	4.47	82.3	189.3	22.9667	2	204	G	9.5	55.6	54.1	1332	1988	2.9	6.5					22.3571	14.4965	44.9707	13-19	1660		4.7				1660	4.7
70486	Male	10	Other Hispanic	0.41	50.6	151.3	22.1041	4	120	G		67	65.52	1454	1374	4.7	10					94.9286	13.6261	43.2199	6-12	1414		7.35				1414	7.35
70500	Male	15	Mexican American	1.85	42	170.9	14.3802	1	180	G	9.9	23.4	21.97	1289	319	3.5	0.1					10.0714	9.46437	39.4158	13-19	804		1.8				804	1.8
70506	Female	9	Non-Hispanic Black	1.61	32.3	138.2	16.9117	2	108	G		75.5	74.01	1421	933	6.9	3.6					26.3571	16.5889	57.7454	6-12	1177		5.25				1177	5.25
70526	Female	10	Other/multiracial	3.8	47.4	153.6	20.0907	3	120	G		82.6	78.71	703	1561	2.6	1.7					3.5	18.7943	51.3442	6-12	1132		2.15				1132	2.15
70532	Female	9	Mexican American	1.55	39.9	131.4	23.1091	4	108	G		43.2	41.77	1197	2004	7	12.1					120.071	19.8348	68.4159	6-12	1600.5		9.55				1600.5	9.55
70538	Female	11	Mexican American	0.68	37.5	150.1	16.6445	2	132	G		30.1	28.61	1008	1960	7.8	17.8					15.6429	15.6443	45.3977	6-12	1484		12.8				1484	12.8
70541	Female	13	Other Hispanic	0.75	53.8	163.6	20.1009	2	156	G	9.6	67.6	66.15	927		6						79.7857	16.6276	48.159	13-19	927		6				927	6
70558	Male	14	Non-Hispanic Black	1.21	97.2	181.9	29.3766	4	168	G	9.1	50.7	49.24	229	592	0.2	5.1					178.643	20.9205	54.0512	13-19	410.5		2.65				410.5	2.65
70578	Male	16	Non-Hispanic Black	2.65	90.4	174.2	29.7901	4	192	G	9.7	57.5	56.05	579	406	4	0.2					158.333	12.999	52.2432	13-19	492.5		2.1				492.5	2.1
70583	Male	14	Other Hispanic	1.09	122.2	166.1	44.2927	4	168	G	9.6	60.2	58.73	805	1107	0.5	4.4					220	17.2816	48.3678	13-19	956		2.45				956	2.45
70602	Female	10	Non-Hispanic White	5	34	149.1	15.2941	2	120	G		87.3	85.89	755	1428	2.1	4.9					188.357	18.9842	63.4155	6-12	1091.5		3.5				1091.5	3.5
70611	Female	12	Non-Hispanic White	1.52	93	157.7	37.3955	4	144	G	9.9	44.9	43.45	923	804	3.2	4.9					85.7857	17.2759	49.4511	6-12	863.5		4.05				863.5	4.05
70618	Male	13	Mexican American	1.07	61.6	161.6	23.5884	3	156	G	9.6	62.5	61.04	1088	1344	0.7	3.2					130.929	15.1021	61.1055	13-19	1216		1.95				1216	1.95
70620	Male	9	Mexican American	4.03	38.8	139	20.0818	3	108	G		78.3	76.81	658	1376	6.9	8.8					108.357	18.7543	63.4658	6-12	1017		7.85				1017	7.85
70621	Male	10	Other/multiracial	2.11	43.8	136.3	23.5767	4	120	G		62.8	61.36	1104	1903	4.7	3.1			10		24.0714	16.9875	57.4684	6-12	1503.5		3.9	10		10	1503.5	13.9
70630	Male	11	Other/multiracial	0.76	82.4	167.7	29.2996	4	132	G		54.2	52.71	2103	1712	10.1	8.3					151.357	14.3217	55.2359	6-12	1907.5		9.2				1907.5	9.2
70634	Female	9	Mexican American	1.33	27.8	131.2	16.1502	2	108	G		50.3	48.88	1808	581	12	3.1	100		10		112.214	24.9916	73.6654	6-12	1194.5	100	7.55	10		10	1294.5	17.55
70636	Male	12	Non-Hispanic White	2.77	46.8	162.7	17.6795	2	144	G	9.8	85.9	84.49	570	1050	3	5.6			5	5	170.071	14.502	49.7646	6-12	810		4.3	5	5	5	810	9.3
70642	Male	12	Non-Hispanic White	0.81	65.1	165.4	23.7963	3	144	G	9.8	73.1	71.68	663	1498	3.5	9.2					50.0714	17.0981	56.0978	6-12	1080.5		6.35				1080.5	6.35
70643	Male	7	Non-Hispanic White	5	30	136.1	16.1959	2	84	G		45.9	44.42	896	1576	5.1	4.7					60.5	20.3815	71.1335	6-12	1236		4.9				1236	4.9
70648	Male	9	Mexican American	0.61	29.7	127.9	18.1558	2	108	G		60.8	59.31	167	685	0.2	23.5					162.5	20.7466	68.2861	6-12	426		11.85				426	11.85
70655	Female	17	Non-Hispanic White	2.66	77.7	161.8	29.68	4	204	G	9.8	85.7	84.22	1843	1333	6.7	6					109.071	12.7929	51.1277	13-19	1588		6.35				1588	6.35
70658	Male	16	Mexican American	3.77	92.3	153.3	39.2751	4	192	G	8.9	95.2	93.71	365	758	1.2	6.5	100	200	10	10	8.78571	5.52546	30.8775	13-19	561.5	150	3.85	10	10	10	711.5	13.85
70662	Male	11	Non-Hispanic White	1.17	38.1	153.2	16.2333	2	132	G		83.1	81.66	711	2944	6.3	30.8	100	100	10	10	129.214	18.5378	60.3981	6-12	1827.5	100	18.55	10	10	10	1927.5	28.55
70665	Female	13	Non-Hispanic Black	5	73.9	159.3	29.1214	4	156	G	10	47.5	44.09	721	445	2.4	3		300		20	32.5	13.27	42.6273	13-19	583		2.7		20	20	583	22.7
70688	Female	13	Non-Hispanic Black	0.53	43.9	158.5	17.4745	2	156	G	9.5	23.1	21.62	397	275	1.6	0					87.5	15.7966	43.3157	13-19	336		0.8				336	0.8
70711	Female	12	Other/multiracial	2.51	65.9	158.1	26.3646	4	144	G	9.2	45.4	43.99	870	136	0.8	0					131.357	16.269	49.3362	6-12	503		0.4				503	0.4
70742	Male	10	Other Hispanic	0.81	48.3	151.7	20.9882	3	120	G		58.2	56.77	580		4.1						28.6429	13.4611	46.7563	6-12	580		4.1				580	4.1
70760	Male	7	Other/multiracial	4.33	23.7	128.2	14.4202	2	84	G		72.3	70.83	732	626	4	4.4					70.0714	23.6126	62.5632	6-12	679		4.2				679	4.2
70770	Male	7	Mexican American	2.32	27.5	131.3	15.9516	2	84	G		73.1	71.66	1990	2074	15.8	16					222.5	16.3758	54.1166	6-12	2032		15.9				2032	15.9
70780	Female	11	Non-Hispanic White	5	43	157	17.4449	2	132	G		63.4	61.91	1382	786	2.7	3.2			10	10	97.9286	17.8274	65.8906	6-12	1084		2.95	10	10	10	1084	12.95
70781	Male	19	Mexican American	3.37	75.5	173.1	25.1972	2	228	G	9	56.1	54.61	1901	1813	9.9	13.7					45.2143	17.714	52.8701	13-19	1857		11.8				1857	11.8
70795	Male	12	Non-Hispanic Black	1.04	65.5	142.7	32.1657	4	144	G	10	57.1	55.69	1165		7.3						155.643	19.4669	62.026	6-12	1165		7.3				1165	7.3
70796	Female	10	Other/multiracial	2.68	55.6	146.1	26.048	4	120	G		33.9	32.46	291	721	0	0.2					41.2143	12.8218	44.3743	6-12	506		0.1				506	0.1
70803	Male	7	Non-Hispanic White	0.21	25.6	127.2	15.8222	2	84	G		84.4	82.93	386	880	2.6	6.5					77.6429	18.0161	66.3839	6-12	633		4.55				633	4.55
70814	Female	7	Non-Hispanic White	4.12	19.5	119.5	13.6552	2	84	G		88.7	87.24	652	905	2.9	6.9					193.929	22.1462	73.5465	6-12	778.5		4.9				778.5	4.9
70820	Female	13	Other Hispanic	5	47.8	162.8	18.0351	2	156	G	9.8	65.4	63.96	1822	953	14.9	11					219.643	15.0845	56.447	13-19	1387.5		12.95				1387.5	12.95
70823	Male	9	Non-Hispanic Black	5	29.1	128.4	17.6507	2	108	G		53	51.53	1097	1224	3.1	0.9					66.0714	22.8986	81.3807	6-12	1160.5		2				1160.5	2
70824	Male	10	Mexican American	0.51	61.6	147.1	28.4679	4	120	G		51.9	50.42	1239		3.8						148.214	19.6508	66.4205	6-12	1239		3.8				1239	3.8
70827	Male	7	Non-Hispanic White	0.61	30.1	131.5	17.4066	3	84	G		82.8	81.33	1144	1439	7.6	8					30.7857	19.066	60.1148	6-12	1291.5		7.8				1291.5	7.8
70829	Female	13	Non-Hispanic Black	2.46	58.1	162.9	21.8944	2	156	G		47.7	46.29	792	1225	12.6	6.6					132.5	15.6517	51.5412	13-19	1008.5		9.6				1008.5	9.6
70839	Female	13	Non-Hispanic White	2.72	45.5	156	18.6966	2	156	G	9.8	77	75.6	639	1302	0	5					210.357	16.3224	50.205	13-19	970.5		2.5				970.5	2.5
70840	Female	10	Non-Hispanic Black	0.43	93.3	156.5	38.0937	4	120	G		38.4	36.9	1050	887	3.8	1.8					39.0714	17.5748	45.0619	6-12	968.5		2.8				968.5	2.8
70847	Female	19	Non-Hispanic Black	0.43	42.8	160.7	16.5734	1	228	G	9.4	53.8	52.38	899	897	0.5	3.9					23.6429	10.5602	42.6949	13-19	898		2.2				898	2.2
70852	Male	14	Non-Hispanic Black	1.1	60.3	169.3	21.0379	2	168	G	9.4	69.1	67.07	445	3281	11.3	32.6					66.7857	17.0913	53.9766	13-19	1863		21.95				1863	21.95
70855	Male	9	Mexican American	1.53	30.2	135.3	16.4972	2	108	G		60.3	58.85	1081	785	4	0.9	200				78.3	18.9534	53.1587	6-12	933	200	2.45				1133	2.45
70857	Male	9	Non-Hispanic White	0.56	33	138.2	17.2782	2	108	G		65.9	64.47	1634	1198	4.9	5					157.357	26.0784	96.8922	6-12	1416		4.95				1416	4.95
70858	Female	9	Non-Hispanic White	2.77	50.1	150.6	22.0896	4	108	G		85.2	83.7	1594	2088	7.3	8.8			5	5	71.9286	16.9354	55.6901	6-12	1841		8.05	5	5	5	1841	13.05
70866	Female	16	Non-Hispanic White	3.9	54	162.4	20.4749	2	192	G	9.3	124	122.39	1277	999	5.9	6.1					141.786	16.1215	52.5502	13-19	1138		6				1138	6
70870	Male	7	Non-Hispanic White	4.59	23.9	126.9	14.8414	2	84	G		69.3	67.89	1342	1985	7.9	11			10	10	142.5	21.8216	65.8643	6-12	1663.5		9.45	10	10	10	1663.5	19.45
70875	Male	15	Non-Hispanic White	2.2	85.5	172.8	28.6338	4	180	G	9.7	71.4	69.91	1346	745	7.8	1					91.0714	13.536	44.6175	13-19	1045.5		4.4				1045.5	4.4
70879	Female	10	Other/multiracial	1.57	41.4	147.3	19.0807	2	120	G		26	24.55	343	899	0	0					43.6429	14.3377	51.9616	6-12	621		0				621	0
70884	Male	14	Non-Hispanic Black	1.34	41.3	151.3	18.0415	2	168	G	9.3	65.2	63.72	644	879	4.2	5.7					183.929	20.6841	78.2275	13-19	761.5		4.95				761.5	4.95
70885	Male	8	Mexican American	0.22	34.5	137.9	18.1422	3	96	G		93.3	91.87	1557	1179	9.3	9.9		150		10	143.786	20.355	71.0919	6-12	1368		9.6		10	10	1368	19.6
70889	Female	18	Mexican American	0.22	77	167.3	27.5105	3	216	G	9.1	58.4	56.98	553	806	3.8	2.2					131.643	15.0818	42.1025	13-19	679.5		3				679.5	3
70892	Male	6	Non-Hispanic Black	0.1	26	114	20.0062	4	72	G		66.6	65.12	1462		8						330.071	24.0544	66.9855	6-12	1462		8				1462	8
70896	Male	15	Non-Hispanic Black	2.05	76	174	25.1024	3	180	G	9.7	59.9	58.4	1435	619	9.4	5.7		100		5	86.5	15.6286	68.0037	13-19	1027		7.55		5	5	1027	12.55
70902	Male	11	Non-Hispanic Black	1.09	50.1	151.5	21.8279	3	132	G		43.1	41.61	516	204	3.2	0.4					40.0714	13.4267	53.5263	6-12	360		1.8				360	1.8
70903	Female	18	Mexican American	1	57.9	148.9	26.1149	3	216	G	9.6	49.2	47.79	66	1647	0.1	6.2					83.9286	26.8921	72.3982	13-19	856.5		3.15				856.5	3.15
70918	Female	7	Non-Hispanic White	1.02	24.2	128	14.7705	2	84	G		98.1	95.62	1559	981	9.1	7.4			10		107.929	20.3514	76.1492	6-12	1270		8.25	10		10	1270	18.25
70937	Female	12	Non-Hispanic Black	0.57	65.4	156.2	26.805	4	144	G	9.8	59.4	57.94	799	915	1.7	4.7					213.786	18.3883	51.7276	6-12	857		3.2				857	3.2
70942	Female	16	Mexican American	1.33	104.4	163.7	38.9586	4	192	G	9	36.4	34.94	666	760	2.3	0.6					32.3571	16.726	49.6693	13-19	713		1.45				713	1.45
70943	Male	8	Mexican American	0.17	56.6	146.6	26.3359	4	96	G		80.2	78.73	1485	2075	1.6	9.5					73.7857	15.8578	43.9775	6-12	1780		5.55				1780	5.55
70948	Female	19	Non-Hispanic Black	0.05	56	167.2	20.0316	2	228	G	9.7	42.7	41.2	904	665	0.4	0.6					63.6429	10.3639	39.4923	13-19	784.5		0.5				784.5	0.5
70951	Male	7	Non-Hispanic Black	0.41	41.6	136	22.4913	4	84	G		73.8	72.37	1273		6.5						17.25	16.2317	64.711	6-12	1273		6.5				1273	6.5
70956	Male	15	Mexican American	0.81	51.5	168.7	18.0958	2	180	G	10	86.1	84.62	2547	1430	18.3	8.7					102.786	13.7116	53.4835	13-19	1988.5		13.5				1988.5	13.5
70978	Male	15	Non-Hispanic Black	0.31	69	174.9	22.5564	2	180	G	9.4	31.3	29.88	133	236	0.5	0.4					134.786	22.8221	65.6953	13-19	184.5		0.45				184.5	0.45
70989	Male	16	Non-Hispanic White	0.58	53.2	167.3	19.0073	2	192	G	9.8	95.3	93.86	1991	1901	13.3	14.4					125.214	15.3355	61.4323	13-19	1946		13.85				1946	13.85
70990	Female	6	Mexican American	2.96	21.4	116.1	15.8763	2	72	G		65.1	63.62	1600	700	7.8	4.8			10		79.0714	25.8096	74.9572	6-12	1150		6.3	10		10	1150	16.3
71017	Female	10	Non-Hispanic White	1.3	37.3	141	18.7616	2	120	G		120	118.1	633	756	3.9	9.7		115		10	158.214	17.5604	56.849	6-12	694.5		6.8		10	10	694.5	16.8
71019	Female	10	Mexican American	0.27	43.7	142	21.6723	3	120	G		54.3	52.81	849	1989	6.9	7.6					96.6429	17.519	53.4184	6-12	1419		7.25				1419	7.25
71022	Male	11	Non-Hispanic White	0.87	67.7	156.1	27.7832	4	132	G		62.4	60.98	1329	542	3.5	1.1			5	5	91.9286	9.91251	37.7105	6-12	935.5		2.3	5	5	5	935.5	7.3
71023	Male	10	Mexican American	3.15	31.8	140.7	16.0635	2	120	G		63.6	62.13	1130	1076	6.2	8.4					84.7857	16.0772	68.5754	6-12	1103		7.3				1103	7.3
71024	Male	7	Non-Hispanic White	5	24	122.2	16.072	2	84	G		125	123.79	1319	1328	7	8.4					100.214	26.2218	88.222	6-12	1323.5		7.7				1323.5	7.7
71026	Male	14	Mexican American	0.81	46.3	170.1	16.0019	2	168	G	9.7	78	76.59	866	875	8.3	5.4	100	100	10	10	2.07143	5.58461	24.0854	13-19	870.5	100	6.85	10	10	10	970.5	16.85
71030	Female	13	Other Hispanic	3.45	50.7	155.2	21.0487	2	156	G	10	69.3	66.8	498	188	0.5	0.2					71.7857	14.4191	37.2563	13-19	343		0.35				343	0.35
71032	Female	12	Mexican American	2.1	41.2	153.7	17.4401	2	144	G	9.8	66.2	64.72	680	1048	5.1	7.2					23.2143	9.24609	40.4728	6-12	864		6.15				864	6.15
71034	Male	11	Non-Hispanic Black	1.97	42.6	144.4	20.4303	3	132	G		40.7	38.57	917	742	3.2	0.6					176.071	21.7122	77.9611	6-12	829.5		1.9				829.5	1.9
71035	Male	7	Other/multiracial	2.87	31.9	126.7	19.8718	4	84	G		50.4	48.97	1181	689	3.5	3.7					51.7857	18.1537	53.909	6-12	935		3.6				935	3.6
71043	Female	9	Non-Hispanic Black	2.68	34.2	141	17.2024	2	108	G		45	43.53	1495	746	8.1	6.8					125.643	20.9202	59.106	6-12	1120.5		7.45				1120.5	7.45
71058	Female	19	Non-Hispanic White	1.26	55	163.8	20.4991	2	228	G	9.7	85.1	83.69	1288	643	1.7	0.8					133.5	15.0759	44.2623	13-19	965.5		1.25				965.5	1.25
71073	Female	18	Non-Hispanic Black	2.7	72.2	156.4	29.5164	3	216	G	9.1	42.5	41.07	257	224	0.6	0.2					180.071	14.2535	39.3809	13-19	240.5		0.4				240.5	0.4
71077	Female	13	Mexican American	1.29	53.1	150.8	23.3503	3	156	G	9.6	38.2	36.72	1393	1101	3.7	6.7					46.0714	15.2817	44.9635	13-19	1247		5.2				1247	5.2
71088	Female	13	Other Hispanic	5	45.4	164.4	16.7978	2	156	G	10.1	61.5	60.07	684	398	1.5	0.1					191.929	15.0866	50.3911	13-19	541		0.8				541	0.8
71096	Female	13	Mexican American	1.11	46	151.3	20.0946	2	156	G	9.7	43.6	42.16	2203	710	9	3.6					142.929	18.5389	63.6257	13-19	1456.5		6.3				1456.5	6.3
71098	Female	19	Non-Hispanic Black	0.32	88.6	158.4	35.3121	4	228	G	9.3	38.7	37.24	588	360	14.1	1		500		25	63.0714	14.8077	45.4304	13-19	474		7.55		25	25	474	32.55
71115	Female	12	Non-Hispanic Black	2.97	129.8	170.8	44.4937	4	144	G	9.5	40.11	38.66	200	169	0.7	0.3					5.64286	6.47424	27.0833	6-12	184.5		0.5				184.5	0.5
71116	Female	7	Non-Hispanic Black	0.64	19	112.8	14.9326	2	84	G		95.5	92.64	1739	785	9.4	4.7					67.6429	21.7828	74.4428	6-12	1262		7.05				1262	7.05
71125	Female	9	Other/multiracial	0.31	28	141.2	14.0439	2	108	G		54.9	53.4	299	809	4.7	4.9					57.2143	15.9668	45.1449	6-12	554		4.8				554	4.8
71128	Male	6	Non-Hispanic White	0.37	35.4	125.5	22.4758	4	72	G		56.5	55.04	1747		4.7						56.9286	21.1721	55.3901	6-12	1747		4.7				1747	4.7
71129	Male	16	Non-Hispanic White	3.16	69.1	174.2	22.771	2	192	G	9.7	64.1	62.64	333	249	4.4	0.1					134.214	13.3397	42.8998	13-19	291		2.25				291	2.25
71131	Male	13	Non-Hispanic White	5	41.1	153.8	17.3752	2	156	G	9.8	52.5	51.02	609	628	4.2	3					22.7857	19.1446	71.8217	13-19	618.5		3.6				618.5	3.6
71139	Male	7	Mexican American	0.5	24.8	129.7	14.7425	2	84	G		61.7	60.28	682	2464	2.5	16.7		100		10	64.9286	18.4209	63.0722	6-12	1573		9.6		10	10	1573	19.6
71145	Female	15	Mexican American	2.94	56.8	153.8	24.0124	3	180	G	9.5	201	15.33	528	1406	0.6	5.8			25	25	63.6429	12.8919	44.022	13-19	967		3.2	25	25	25	967	28.2
71149	Male	12	Other/multiracial	4.47	52.3	169	18.3117	2	144	G	9.7	72.9	71.4	1684	1466	15	9.6					95	16.2499	71.583	6-12	1575		12.3				1575	12.3
71150	Male	8	Non-Hispanic Black	0.91	34.8	140	17.7551	2	96	G		68.1	66.69	357		0.2		100		15		238.643	18.9502	66.1289	6-12	357	100	0.2	15		15	457	15.2
71151	Female	8	Non-Hispanic Black	0.67	88.5	138.6	46.0699	4	96	G		60.2	58.77	1224	1343	6	8.7					102.786	18.0858	52.8196	6-12	1283.5		7.35				1283.5	7.35
71153	Female	7	Non-Hispanic Black	4.9	33.5	135.1	18.3541	3	84	G		70.7	69.29	1574	1880	5.3	7.9		100	10	15	69.6429	20.7478	72.5147	6-12	1727		6.6	12.5	12.5	12.5	1727	19.1
71156	Female	16	Mexican American	1.98	50	170.1	17.2807	2	192	G	9.5	52.5	51.07	403	260	5	0					81.5	10.4354	34.9801	13-19	331.5		2.5				331.5	2.5
71162	Male	13	Other/multiracial	0.43	86.5	170.5	29.7555	4	156	G	9.6	53.9	52.43	809	1142	1	9.6					79.9286	16.0913	54.0676	13-19	975.5		5.3				975.5	5.3
71163	Male	11	Non-Hispanic White	1.11	63.1	168.1	22.3303	3	132	G		70.6	69.15	624	832	8.4	9.8					220.357	19.8101	64.9081	6-12	728		9.1				728	9.1
71174	Male	11	Non-Hispanic White	1.18	39.7	158.3	15.8427	2	132	G		57.4	55.95	1110	1644	3	4.9					83.7857	19.9501	74.5219	6-12	1377		3.95				1377	3.95
71190	Female	12	Non-Hispanic Black	0.18	82.6	155.9	33.985	4	144	G	10.2	50.3	48.87	469		1.7						42.0714	14.9179	40.0502	6-12	469		1.7				469	1.7
71193	Female	7	Non-Hispanic White	0.87	22.6	120.1	15.6683	2	84	G		86	84.56	935	514	3.7	2.6		100		10	178.357	20.2324	65.6547	6-12	724.5		3.15		10	10	724.5	13.15
71196	Female	18	Other/multiracial	2.01	43	158.8	17.0517	1	216	G	9.8	53.7	46.29	386	801	0.5	7.2					21.7857	9.43216	38.913	13-19	593.5		3.85				593.5	3.85
71198	Female	11	Non-Hispanic Black	1.33	59.3	156.5	24.2117	4	132	G		53	51.59	466	760	1.1	5.1					81.3571	18.654	52.9877	6-12	613		3.1				613	3.1
71205	Female	12	Non-Hispanic White	3.36	58.7	164.7	21.6397	2	144	G	9.3	107	105.58	1130	432	6.5	1.2					242.643	18.4181	49.5129	6-12	781		3.85				781	3.85
71214	Female	11	Mexican American	0.87	32.1	132.6	18.2565	2	132	G		59	57.51	909	1419	1.2	7.9			10	10	65.9286	17.1252	51.2892	6-12	1164		4.55	10	10	10	1164	14.55
71233	Male	6	Non-Hispanic Black	0.36	22	118.5	15.667	2	72	G		25.9	24.46	1228	1371	6.5	8.4					43.3571	21.8253	75.1036	6-12	1299.5		7.45				1299.5	7.45
71235	Male	9	Non-Hispanic White	5	28.9	145.2	13.7077	1	108	G		65.9	64.4	1559	714	12.1	6.5			12.5	12.5	28.0714	22.3741	89.4384	6-12	1136.5		9.3	12.5	12.5	12.5	1136.5	21.8
71246	Male	14	Mexican American	3.9	47.1	164.7	17.3634	2	168	G	10	42.9	41.49	1267	1212	6	8.4					132.786	17.9043	56.754	13-19	1239.5		7.2				1239.5	7.2
71247	Male	13	Non-Hispanic Black	3.25	39.1	145.3	18.5202	2	156	G	9.1	45.5	44	1163	367	0.3	0.6					32.3571	17.0526	56.2167	13-19	765		0.45				765	0.45
71258	Female	19	Other Hispanic	4.3	78.1	156.4	31.9284	4	228	G	9.3	31	29.56	88	680	0	2					84.9286	13.6961	39.9437	13-19	384		1				384	1
71262	Male	15	Non-Hispanic White	4.5	42.5	157.2	17.1982	2	180	G	10.2	67.5	65.05	1247	1092	6	3.1					137.929	10.4007	50.14	13-19	1169.5		4.55				1169.5	4.55
71265	Female	15	Non-Hispanic Black	5	63.3	164.3	23.4492	2	180	G		38.9	35.25	978	668	4.6	3.7					71.3571	13.6241	39.8198	13-19	823		4.15				823	4.15
71273	Male	11	Mexican American	1.9	21.4	130.7	12.5274	1	132	G		63.6	62.1	2052		12.5		300		15		109.929	8.63309	34.4742	6-12	2052	300	12.5	15		15	2352	27.5
71275	Female	12	Non-Hispanic Black	3.82	47	158.4	18.7321	2	144	G	9.1	33.2	31.75	544	894	1.2	1.6				10	38.7857	15.5784	51.4615	6-12	719		1.4		10	10	719	11.4
71285	Male	10	Mexican American	1.07	47	145.4	22.2315	4	120	G		78.9	77.43	774	674	5	3.7					128.357	21.6921	86.684	6-12	724		4.35				724	4.35
71290	Female	10	Other Hispanic	3.4	33.5	130.3	19.7313	2	120	G		48.3	46.84	1288	866	8.4	5.7					54.9286	16.64	56.4653	6-12	1077		7.05				1077	7.05
71297	Male	19	Non-Hispanic Black	0.91	64.8	172.3	21.8275	2	228	G		27.5	26.03	487	324	0	0.3					49.6429	9.19757	36.5747	13-19	405.5		0.15				405.5	0.15
71298	Female	7	Other/multiracial	2.29	21.5	116.1	15.9505	2	84	G		57.3	55.81	625	1206	3.8	4.1		100		15	86.3571	23.8294	76.83	6-12	915.5		3.95		15	15	915.5	18.95
71305	Male	7	Mexican American	1.89	26.7	118.5	19.014	3	84	G		49.4	47.97	568	1266	5.5	8.3					85.9286	22.4301	81.5581	6-12	917		6.9				917	6.9
71323	Male	9	Other/multiracial	4.32	34	140.5	17.2237	2	108	G		25.5	24.04	288	673	1.1	4.8					88.0714	15.7949	53.7117	6-12	480.5		2.95				480.5	2.95
71326	Male	6	Non-Hispanic Black	0.86	23.4	122.5	15.5935	2	72	G		66.3	64.83	825	1451	6.8	11.4					66.3571	20.1144	68.2249	6-12	1138		9.1				1138	9.1
71329	Male	8	Non-Hispanic White	1.57	17.2	112.5	13.5901	1	96	G		89.9	88.48	692		4.9						249.5	25.8967	84.2502	6-12	692		4.9				692	4.9
71332	Female	10	Mexican American	0.96	43.7	144.2	21.016	3	120	G		41.4	39.9	1564	861	5.6	5.5					113.071	21.1289	64.6302	6-12	1212.5		5.55				1212.5	5.55
71337	Male	7	Non-Hispanic White	4.07	21.9	120.6	15.0574	2	84	G		59	57.51	496	1379	1.9	8.7		100		10	113.5	15.7259	54.0352	6-12	937.5		5.3		10	10	937.5	15.3
71350	Female	6	Non-Hispanic Black	0.93	24	115.5	17.9907	3	72	G		63.3	60.98	460	747	1.3	6.1			5	5	70.3571	16.2541	48.0509	6-12	603.5		3.7	5	5	5	603.5	8.7
71364	Male	13	Non-Hispanic Black	0.43	70.4	165.5	25.7026	4	156	G	9.7	22.1	20.66	488	292	0	0.2					12.3333	16.407	47.0275	13-19	390		0.1				390	0.1
71367	Male	7	Other Hispanic	2.91	27.9	125.2	17.799	3	84	G		69.7	67.2	586	708	2.6	3.5			12.5	12.5	75.0714	19.115	76.4594	6-12	647		3.05	12.5	12.5	12.5	647	15.55
71370	Male	9	Non-Hispanic White	0.1	29.2	137.1	15.5349	2	108	G		65.8	64.32	672		4.2						97.7857	16.3897	48.401	6-12	672		4.2				672	4.2
71384	Female	7	Mexican American	1.49	32	126.3	20.0606	4	84	G		48.9	44.56	1208	903	4.1	2.4					126.929	17.8717	54.6311	6-12	1055.5		3.25				1055.5	3.25
71385	Female	6	Non-Hispanic White	1.03	28.3	118.6	20.1195	4	72	G		111	109.97	406	913	2.7	5.2			10	10	101.929	21.2647	57.5362	6-12	659.5		3.95	10	10	10	659.5	13.95
71391	Male	11	Non-Hispanic White	5	37.9	149.4	16.98	2	132	G		51.9	50.41	1371	529	21.4	4.4					8.35714	20.0866	71.4177	6-12	950		12.9				950	12.9
71406	Female	8	Non-Hispanic Black	0.38	26.5	125.2	16.9059	2	96	G		69.4	67.94	950	310	2.5	3.1					169.5	26.1989	75.4127	6-12	630		2.8				630	2.8
71410	Female	15	Non-Hispanic White	5	43.5	163.3	16.3124	2	180	G	9.7	71.9	70.48	1602	825	10.7	5					85.3571	13.2964	49.484	13-19	1213.5		7.85				1213.5	7.85
71424	Male	19	Non-Hispanic White	0.09	74.8	185.1	21.8318	2	228	G	9.8	94.2	92.72	1473	1320	9.6	7.8					141.071	12.2215	37.5551	13-19	1396.5		8.7				1396.5	8.7
71432	Female	13	Mexican American	2.96	48	157.2	19.4239	2	156	G	9.7	63.7	62.28	647	769	1.5	5.5					92.6429	15.9877	52.9287	13-19	708		3.5				708	3.5
71434	Male	17	Other/multiracial	5	75.2	162.8	28.3732	4	204	G	9.5	62.1	60.62	626	984	0.9	2.4					190.071	16.9773	64.1667	13-19	805		1.65				805	1.65
71440	Male	10	Mexican American	2.02	35.1	141.8	17.4564	2	120	G		76.7	75.21	1311		3.6						74.6429	17.7316	55.9	6-12	1311		3.6				1311	3.6
71441	Female	12	Other Hispanic	0.38	55.6	153	23.7515	3	144	G	9.6	56.8	55.36	736	798	9	6.8					176.786	18.6358	50.9459	6-12	767		7.9				767	7.9
71443	Male	7	Mexican American	0.63	32.8	124.5	21.1609	4	84	G		72.3	70.86	576	987	3.4	5.5					276.5	26.2113	71.9623	6-12	781.5		4.45				781.5	4.45
71453	Male	14	Other/multiracial	2.88	52.4	174.9	17.1298	2	168	G	9.4	47.3	45.85	1904	900	1	0.5					112.357	15.6208	55.2379	13-19	1402		0.75				1402	0.75
71461	Male	7	Non-Hispanic Black	2.43	24.1	124.7	15.4983	2	84	G		62.8	61.34	1103	705	7.8	3.9					186.357	23.5241	70.7641	6-12	904		5.85				904	5.85
71475	Female	12	Non-Hispanic White	0.59	70.6	153.3	30.0414	4	144	G	9.1	74.5	73.06	1564	130	7.9	0					91.7857	10.759	41.3923	6-12	847		3.95				847	3.95
71479	Female	15	Other/multiracial	2.72	44.3	156.9	17.9952	2	180	G	9.6	59.5	58.05	306	215	0.2	0.1					0.642857	5.36882	31.1392	13-19	260.5		0.15				260.5	0.15
71486	Female	11	Non-Hispanic Black	1.73	58.5	164.4	21.6447	3	132	G		43	41.59	413	414	3.3	1.2					49.3571	12.5517	41.8222	6-12	413.5		2.25				413.5	2.25
71490	Female	11	Mexican American	0.68	53.3	155.6	22.0145	3	132	G		64.3	62.88	622		0.4						192.214	20.8672	57.2038	6-12	622		0.4				622	0.4
71499	Male	16	Non-Hispanic Black	5	76.1	177.2	24.2358	3	192	G	9.7	72.9	69.67	2504	3497	13.2	15.9		200		10	89.5	14.2366	54.7388	13-19	3000.5		14.55		10	10	3000.5	24.55
71500	Male	6	Mexican American	4.97	24.9	118.4	17.7622	3	72	G		77.9	73.71	1196	840	5.9	4.3					133.643	18.6524	59.2183	6-12	1018		5.1				1018	5.1
71502	Male	16	Mexican American	0.81	62.8	174.4	20.6475	2	192	G	9.9	80.7	79.24	1131	766	5	3.8	225	225	10	10	15.6429	9.84765	34.7138	13-19	948.5	225	4.4	10	10	10	1173.5	14.4
71504	Female	16	Mexican American	0.35	46.4	150.6	20.4582	2	192	G	9.3	30.8	29.4	1203	868	0.3	5.9		112		3.33	21.3571	11.1587	37.8321	13-19	1035.5		3.1		3.33	3.33	1035.5	6.43
71512	Male	18	Other Hispanic	0.82	60.4	166.9	21.6832	2	216	G	9.6	71.5	70.01	321		2.6						265.5	18.3042	49.9859	13-19	321		2.6				321	2.6
71513	Male	18	Other Hispanic	1.39	98.3	173.7	32.5802	4	216	G	9.4	46.2	44.7	936	1068	1.3	3.9					76.0714	14.2916	46.3177	13-19	1002		2.6				1002	2.6
71519	Male	12	Non-Hispanic Black	1.97	45.7	153.5	19.3954	2	144	G	9.6	47.2	45.77	721	1880	3.8	10.6					111.214	17.1928	76.7662	6-12	1300.5		7.2				1300.5	7.2
71521	Male	18	Non-Hispanic Black	5	54.1	168.7	19.0093	2	216	G	9.8	33.6	32.1	1259	376	2	3.9					71.0714	9.37793	32.5107	13-19	817.5		2.95				817.5	2.95
71537	Male	11	Non-Hispanic Black	1.02	56.5	151.4	24.6489	4	132	G		47.8	46.31	1062		6.7						139.214	17.4686	59.6992	6-12	1062		6.7				1062	6.7
71541	Female	8	Mexican American	1.08	24.4	131.4	14.1319	2	96	G		71.5	70.01	2268	1508	1.4	3.8			2.5		128.5	15.9587	55.218	6-12	1888		2.6	2.5		2.5	1888	5.1
71543	Female	10	Mexican American	0.67	41.3	142.3	20.3958	3	120	G		58.6	57.12	1450	984	9.7	7					62.6429	16.302	46.2127	6-12	1217		8.35				1217	8.35
71546	Male	9	Non-Hispanic Black	0.84	25	133.5	14.0274	2	108	G		37.1	35.6	320	651	5.2	5.2					152.786	21.1518	53.2566	6-12	485.5		5.2				485.5	5.2
71557	Male	6	Other/multiracial	3.04	22	116.5	16.2095	2	72	G		58.7	57.27	1025	1151	8.1	10.1		100		10	72.0714	22.136	79.0352	6-12	1088		9.1		10	10	1088	19.1
71558	Female	12	Non-Hispanic Black	0.92	76.8	162.3	29.1557	4	144	G	9.6	51.5	50	372	228	1.6	1.5	50	50	5	5	133.786	19.5369	48.6407	6-12	300	50	1.55	5	5	5	350	6.55
71568	Male	13	Mexican American	1.49	83.9	164.3	31.0804	4	156	G	9.4	48	44.86	972	871	0.5	5.7					81.5	15.2986	51.3524	13-19	921.5		3.1				921.5	3.1
71572	Male	8	Non-Hispanic White	3.58	25.7	125.9	16.2137	2	96	G		52.2	50.75	518	1283	5.8	14					95.2143	23.5729	80.9644	6-12	900.5		9.9				900.5	9.9
71586	Female	7	Other/multiracial	1.7	19	112	15.1467	2	84	G		56.6	55.16	587		4.6				15		108.357	19.8068	67.6148	6-12	587		4.6	15		15	587	19.6
71587	Female	9	Mexican American	2.17	40.9	143	20.001	3	108	G		25.7	24.22	1644	1009	4.7	3.7				10	82.5	17.3492	54.5458	6-12	1326.5		4.2		10	10	1326.5	14.2
71588	Female	12	Non-Hispanic White	2.44	45	164.3	16.6701	2	144	G	9.6	81.3	79.84	477	744	1.9	4					199.643	16.0004	40.9381	6-12	610.5		2.95				610.5	2.95
71592	Female	8	Mexican American	2.29	66.3	156.1	27.2087	4	96	G		50.6	49.19	975	797	5.8	5.9					140.643	20.5043	54.6592	6-12	886		5.85				886	5.85
71597	Female	13	Non-Hispanic White	0.94	50.7	162.3	19.2473	2	156	G	9.6	57.4	55.93	511	903	2.8	6					85.75	12.1234	43.1904	13-19	707		4.4				707	4.4
71602	Female	9	Non-Hispanic White	0.81	51.1	143.8	24.7117	4	108	G		79.5	78.05	1101	512	8	3.4					137.643	25.3094	71.4029	6-12	806.5		5.7				806.5	5.7
71608	Male	10	Non-Hispanic Black	1.61	30.1	140.5	15.248	2	120	G		41.2	39.78	98	324	0.1	0.2					35.9286	11.9438	50.324	6-12	211		0.15				211	0.15
71611	Female	15	Non-Hispanic White	3.25	49.4	161.2	19.0106	2	180	G	9.6	114	112.77	1151	1471	7.7	7					18.7857	9.93469	37.3666	13-19	1311		7.35				1311	7.35
71621	Female	12	Mexican American	0.46	63.6	161	24.5361	3	144	G	10	41.9	40.46	288	949	2.2	4.2					63.7857	16.5035	48.3985	6-12	618.5		3.2				618.5	3.2
71624	Female	18	Other/multiracial	4.63	44.2	151	19.3851	2	216	G	9.3	42.5	41.04	303	556	3.6	2.1					55.5	12.479	40.7137	13-19	429.5		2.85				429.5	2.85
71629	Female	16	Non-Hispanic Black	4.05	60.8	166.8	21.853	2	192	G		40.8	39.32	586	577	7.7	0.9					58	13.2284	42.2475	13-19	581.5		4.3				581.5	4.3
71636	Male	9	Non-Hispanic Black	0.57	29.4	127.7	18.0287	2	108	G		48.4	46.96	1968	1121	13.6	7.1					88.7857	22.2141	74.168	6-12	1544.5		10.35				1544.5	10.35
71645	Male	7	Non-Hispanic White	3.06	25.1	128.4	15.2245	2	84	G		76.8	69.7	592	1134	4.9	4.2					118	18.5437	65.9806	6-12	863		4.55				863	4.55
71648	Male	7	Mexican American	1.74	24.2	121.5	16.3932	2	84	G		74.8	73.3	706	272	3.2	2.4	600	600			58.7857	21.3304	81.3166	6-12	489	600	2.8				1089	2.8
71653	Female	10	Other/multiracial	5	36.3	140.2	18.4676	2	120	G		63.2	50.79	1451	1182	8.3	5.6					4.92857	16.1451	47.0656	6-12	1316.5		6.95				1316.5	6.95
71654	Female	17	Non-Hispanic White	3.44	55.2	168.6	19.4189	2	204	G	10	92.5	91.05	705	429	2.1	1.2	500	500	25	50	112.643	16.6949	57.139	13-19	567	500	1.65	37.5	37.5	37.5	1067	39.15
71665	Female	7	Non-Hispanic Black	0.65	26.1	125.7	16.5185	2	84	G		59.4	57.99	622	462	4.4	2.6					126.5	19.6068	66.6379	6-12	542		3.5				542	3.5
71668	Female	12	Non-Hispanic Black	2.46	51.8	158.8	20.5413	2	144	G	10.2	26.5	25.04	524	248	0.4	0.2					5.1	12.6807	41.5506	6-12	386		0.3				386	0.3
71672	Female	18	Non-Hispanic Black	3.67	71.9	162.5	27.2284	3	216	G	9.2	45.3	43.8	1062	1344	8.8	10.7					90.2143	17.408	46.9644	13-19	1203		9.75				1203	9.75
71673	Female	9	Other/multiracial	5	28.8	130.4	16.937	2	108	G		44.3	42.8	652	926	2.1	7.3					174.357	22.5248	70.1187	6-12	789		4.7				789	4.7
71674	Male	10	Non-Hispanic Black	0.4	66	159.5	25.9431	4	120	G		57.1	55.61	1175	1611	11.2	8.2					238.357	19.9396	68.3161	6-12	1393		9.7				1393	9.7
71685	Female	11	Non-Hispanic Black	0.27	46.3	151.2	20.2524	2	132	G		62.1	60.62	917	870	5.4	16.9					369.929	18.2972	56.0134	6-12	893.5		11.15				893.5	11.15
71687	Female	13	Other/multiracial	1.57	41.7	141.9	20.7096	2	156	G	9.7	42.9	41.49	573	121	4	1.9					22.0714	11.5284	39.1959	13-19	347		2.95				347	2.95
71689	Female	17	Non-Hispanic Black	4.44	72.1	155.8	29.703	4	204	G	9.6	29.5	28.08	522	414	3.7	1.8					70.5	15.0802	45.7551	13-19	468		2.75				468	2.75
71692	Male	8	Non-Hispanic White	0.81	23.2	124.1	15.0641	2	96	G		59.6	58.12	962	695	7.8	5.2					66.0714	16.5486	62.2811	6-12	828.5		6.5				828.5	6.5
71701	Female	17	Non-Hispanic White	1.67	77.1	173.1	25.7312	3	204	G	9.3	75	72.06	803	470	1.1	0					21.6429	15.8205	46.7945	13-19	636.5		0.55				636.5	0.55
71747	Male	7	Other/multiracial	2.78	21.9	118.9	15.491	2	84	G		66.4	64.9	1186	903	6.9	3.4					36.9286	18.5216	59.5101	6-12	1044.5		5.15				1044.5	5.15
71759	Male	16	Non-Hispanic Black	2.7	60.6	172.6	20.3419	2	192	G	9.5	51.2	48.56	1601	1631	6.6	7.9					186.214	17.8962	67.3176	13-19	1616		7.25				1616	7.25
71762	Male	12	Non-Hispanic White	0.58	30.7	143.1	14.992	2	144	G	9.7	97.7	96.29	855	1442	6.3	14.2					94.7857	15.3488	63.1925	6-12	1148.5		10.25				1148.5	10.25
71768	Female	7	Non-Hispanic White	3.62	22	114.8	16.6932	2	84	G		64	62.5	372		2.9				10		161.214	20.5908	68.9529	6-12	372		2.9	10		10	372	12.9
71780	Male	10	Non-Hispanic Black	5	30.9	144.1	14.8809	2	120	G		95.5	94	431	159	0.8	0.8		100		15	131.357	18.5176	66.6247	6-12	295		0.8		15	15	295	15.8
71788	Male	6	Mexican American	0.66	29.9	128.4	18.136	3	72	G		44.4	42.95	1795	1444	7.5	7.7					50.5	20.1157	67.9541	6-12	1619.5		7.6				1619.5	7.6
71790	Female	11	Other/multiracial	2.22	60.6	155	25.2237	4	132	G		57.4	55.9	1751	1657	13	7.2	250	250	25	25	32.5	16.0753	56.6243	6-12	1704	250	10.1	25	25	25	1954	35.1
71791	Male	18	Mexican American	2.01	59.9	174.8	19.604	2	216	G	9.2	40.3	38.83	889	2299	1.5	14.1					126.357	10.5184	45.9453	13-19	1594		7.8				1594	7.8
71795	Female	8	Other/multiracial	0.3	28.2	136.1	15.2241	2	96	G		78.4	76.97	198	1063	2.6	12.5			10	10	78.2143	17.4826	62.4553	6-12	630.5		7.55	10	10	10	630.5	17.55
71806	Female	12	Non-Hispanic Black	0.57	94.8	159.8	37.124	4	144	G	9.8	27.6	26.16	799	468	6	1.6					79.7857	13.1774	39.8499	6-12	633.5		3.8				633.5	3.8
71807	Male	12	Other Hispanic	1.57	36.1	151.4	15.7491	2	144	G	9.5	67.1	65.66	673	736	6.5	4.8					64.6429	12.5421	40.9751	6-12	704.5		5.65				704.5	5.65
71808	Male	12	Mexican American	1.53	73.9	158.6	29.3791	4	144	G	9.8	49.4	47.91	1001	2800	8.7	13					120.071	15.2336	60.9968	6-12	1900.5		10.85				1900.5	10.85
71817	Male	8	Non-Hispanic Black	1.1	38	132.8	21.547	4	96	G		58.8	57.34	774	781	3.5	5.2					17.5	20.4229	55.3298	6-12	777.5		4.35				777.5	4.35
71822	Female	19	Non-Hispanic Black	0.32	45.4	151.7	19.7281	2	228	G	9.3	53.4	51.98	1430	1008	1.4	0.8					65.0714	11.7046	41.5767	13-19	1219		1.1				1219	1.1
71835	Female	17	Non-Hispanic Black	0.25	104.6	167.5	37.2822	4	204	G	9.1	30.7	29.28	747	241	5	0.2					35.3571	15.4551	51.5538	13-19	494		2.6				494	2.6
71838	Female	10	Non-Hispanic Black	0.65	58.7	135.7	31.8771	4	120	G		55.7	54.2	1391	340	5.7	0.2					63.3571	16.7274	50.8536	6-12	865.5		2.95				865.5	2.95
71840	Female	11	Other Hispanic	0.81	50.6	156.4	20.686	2	132	G		42.4	40.9	294	1026	0.5	4.3					56.3571	16.5531	44.756	6-12	660		2.4				660	2.4
71842	Male	6	Other Hispanic	2.2	26.1	121.7	17.6222	3	72	G		66	64.59	623	342	3.6	5.5					62.6429	14.108	54.7091	6-12	482.5		4.55				482.5	4.55
71845	Male	8	Other/multiracial	3.99	32	133.4	17.982	3	96	G		59.2	57.76	859	403	6.9	0.5			10	10	98.5	24.2559	82.5823	6-12	631		3.7	10	10	10	631	13.7
71850	Female	6	Non-Hispanic Black	0.4	29.5	125.8	18.6406	3	72	G		70.9	69.45	1015		6.5						117.643	18.2083	57.6516	6-12	1015		6.5				1015	6.5
71851	Male	17	Mexican American	0.67	64.6	166.9	23.191	2	204	G	10.1	58.8	57.37	1609	602	12	0.3					196.643	18.1542	59.7445	13-19	1105.5		6.15				1105.5	6.15
71864	Male	18	Other Hispanic	2.01	70.5	174.5	23.1525	2	216	G	9.6	72.5	71.09	1677	1517	11.6	3.8					182.929	13.9846	58.2708	13-19	1597		7.7				1597	7.7
71876	Male	14	Mexican American	0.65	62.9	173.8	20.8234	2	168	G	9.7	60.9	59.42	511	1996	4.6	18				5	62.2143	13.084	45.3498	13-19	1253.5		11.3		5	5	1253.5	16.3
71894	Male	11	Other Hispanic	3.4	60.9	151.2	26.6387	4	132	G		41.7	40.23	838	1155	4	8.5					73.9286	15.507	50.8566	6-12	996.5		6.25				996.5	6.25
71913	Female	18	Other/multiracial	2.78	56.5	161.6	21.6354	2	216	G	9.1	41	22.72	1882	545	6.8	1.2					39.2143	11.4596	41.7092	13-19	1213.5		4				1213.5	4
71914	Female	10	Non-Hispanic White	2.63	32.3	148.1	14.7263	2	120	G		120	118.35	1697	813	10.4	2.9	100		10		122.071	22.4972	67.8927	6-12	1255	100	6.65	10		10	1355	16.65
73560	Male	9	Non-Hispanic White	2.52	32.2	137.3	17.0811	2	108	H		73.3	71.8	1521	758	9.9	2.7					107.071	23.008	84.889	6-12	1139.5		6.3				1139.5	6.3
73572	Female	10	Non-Hispanic Black	0.41	41.7	145.4	19.7246	2	120	H		61.4	59.9	384	2478	0.6	13.7					86.3571	20.0899	85.7631	6-12	1431		7.15				1431	7.15
73576	Male	16	Non-Hispanic Black	1.58	67.3	170.4	23.178	2	192	H	9.9	76	74.5	337		0.1						105.357	15.9599	45.9576	13-19	337		0.1				337	0.1
73579	Female	12	Non-Hispanic White	2.97	40.2	161	15.5087	2	144	H	9.9	61.1	59.6	1612	3029	8	11.1					123.071	15.1559	50.8637	6-12	2320.5		9.55				2320.5	9.55
73587	Male	14	Other/multiracial	3.33	110.2	168.8	38.6756	4	168	H	9.5	45.7	44.2	376	747	3.4	4.4					15.3571	16.573	44.7094	13-19	561.5		3.9				561.5	3.9
73588	Male	11	Non-Hispanic Black	1.54	31.5	141.5	15.7325	2	132	H		69.4	67.9	666	1110	4.5	6.7	100	100	15	15	104.357	18.4264	65.6329	6-12	888	100	5.6	15	15	15	988	20.6
73591	Male	6	Non-Hispanic White	5	21.6	112.2	17.1581	3	72	H		84.5	83.1	940	536	5	3.1					216.071	25.426	95.3212	6-12	738		4.05				738	4.05
73599	Female	13	Non-Hispanic White	1.52	44.9	158.8	17.8051	2	156	H	9.6	75.7	74.2	903	393	1.7	3.1					229.214	18.4224	54.7097	13-19	648		2.4				648	2.4
73605	Male	13	Non-Hispanic White	4.25	55.7	162.3	21.1455	2	156	H	9.5	74.8	73.3	1762	1509	11.7	13	100		5		112.643	17.3958	53.138	13-19	1635.5	100	12.35	5		5	1735.5	17.35
73609	Female	11	Mexican American	1.09	41.8	153.5	17.7402	2	132	H		68.5	67	920	1341	7.7	9.3					31.5	14.1428	49.2465	6-12	1130.5		8.5				1130.5	8.5
73612	Female	6	Other/multiracial	0.88	25.3	118.1	18.1393	3	72	H		60.4	57.9	964		4.6						40.7857	21.2174	59.5207	6-12	964		4.6				964	4.6
73617	Male	6	Mexican American	0.47	23.2	118	16.6619	2	72	H		69.9	68.4	576	2367	3.6	8.9					61.7857	19.1947	67.1673	6-12	1471.5		6.25				1471.5	6.25
73620	Female	3	Non-Hispanic White	5	14.4	100.5	14.2571	2	36	H		77.4	75.9	1104	1158	9.3	8.3				5	228.214	19.0701	61.6755	3-5	1131		8.8		5	5	1131	13.8
73635	Female	4	Mexican American	5	21.3	106.9	18.6391	4	48	H		79.2	77.7	532		2.1						78.9286	19.8667	52.9078	3-5	532		2.1				532	2.1
73650	Male	6	Other/multiracial	2.19	24.8	118.4	17.6908	3	72	H		80	78.5	1471	1377	8.8	4.3					92.3571	21.6757	63.1227	6-12	1424		6.55				1424	6.55
73653	Female	10	Non-Hispanic Black	0.38	36.3	147.1	16.7757	2	120	H		26.6	25.2	602	104	3.6	1.2					45.7857	16.8022	52.2344	6-12	353		2.4				353	2.4
73669	Male	4	Non-Hispanic Black	0.96	21.6	107.8	18.5873	4	48	H		39.1	37.6	604	640	1.6	1.7					54.9286	21.2044	61.4459	3-5	622		1.65				622	1.65
73680	Male	12	Non-Hispanic White	2.46	46.9	161.3	18.0262	2	144	H	9.5	97.9	96.4	886	938	5.6	7.1					103.786	14.0646	64.2037	6-12	912		6.35				912	6.35
73686	Female	7	Mexican American	0.63	34.3	125.3	21.847	4	84	H		50.6	49.1	468	738	1.5	6.2					201.071	24.6033	78.9164	6-12	603		3.85				603	3.85
73687	Male	8	Non-Hispanic White	0.72	28.7	136.6	15.3809	2	96	H		46.8	45.3	1607	932	7.6	7.6					136.071	15.8739	52.6501	6-12	1269.5		7.6				1269.5	7.6
73691	Male	14	Non-Hispanic White	1.56	52.8	167.1	18.9095	2	168	H	9.3	73.4	71.9	966	2282	6.1	18.7					89.6429	13.3769	45.0958	13-19	1624		12.4				1624	12.4
73705	Male	10	Non-Hispanic White	4.19	35.9	147.3	16.5458	2	120	H		60.5	59	1143	1866	0.3	13.7		600			73.3571	17.9785	56.9709	6-12	1504.5		7				1504.5	7
73711	Male	5	Mexican American	0.46	18.9	111.3	15.2571	2	60	H		48.1	46.6	1352	462	5.3	4.3					52.0714	18.9759	60.8762	3-5	907		4.8				907	4.8
73719	Female	11	Mexican American	0.7	57.7	151.3	25.2057	4	132	H		48.9	47.4	241	1085	16.4	9					78.6429	15.2417	45.1943	6-12	663		12.7				663	12.7
73728	Male	16	Non-Hispanic White	3.13	66.9	177.6	21.21	2	192	H	9.6	59.2	57.7	1062	1554	10.8	10					233.786	12.2291	58.4614	13-19	1308		10.4				1308	10.4
73731	Male	12	Other/multiracial	4.61	45.4	158.9	17.9808	2	144	H	10.3	77.2	74.2	426	925	5.7	3.5					49.6429	14.1748	51.0696	6-12	675.5		4.6				675.5	4.6
73742	Female	11	Other/multiracial	1.43	57.9	159.5	22.7592	3	132	H		65	63.5	1460	1458	10.3	9.1					219.5	18.3172	62.6368	6-12	1459		9.7				1459	9.7
73745	Male	7	Other/multiracial	0.55	17.9	109.3	14.9835	2	84	H		63.6	62.1	558		2.4						240.357	20.7625	69.1022	6-12	558		2.4				558	2.4
73752	Female	8	Non-Hispanic White	2.18	35.5	138.6	18.48	3	96	H		95.5	94	758		0.1				7.5		145.214	16.2522	56.2346	6-12	758		0.1	7.5		7.5	758	7.6
73753	Female	11	Non-Hispanic White	2.12	38.2	148	17.4397	2	132	H		59.3	57.8	1729	1639	8.6	7.5					145.929	19.0117	64.944	6-12	1684		8.05				1684	8.05
73758	Female	15	Non-Hispanic White	5	76.3	169.8	26.4636	3	180	H	9.7	89	87.5	1344		3.4						188.214	17.1656	47.8404	13-19	1344		3.4				1344	3.4
73759	Female	9	Mexican American	1.49	70.5	160.9	27.2318	4	108	H		59.2	56.3	1166	2263	1.8	7.1	10	10	5	5	103.5	19.8169	56.1452	6-12	1714.5	10	4.45	5	5	5	1724.5	9.45
73761	Male	17	Mexican American	0.4	48.5	167.8	17.2249	1	204	H	10.2	95	93.5	642	708	3.9	5.8					167.071	13.4368	40.6259	13-19	675		4.85				675	4.85
73764	Male	13	Other/multiracial	2.51	54.9	161.3	21.101	2	156	H	9.9	61.3	59.8	645	620	5	4.2				50	114.214	15.307	46.5804	13-19	632.5		4.6		50	50	632.5	54.6
73768	Female	4	Other/multiracial	3.35	19.3	109.3	16.1554	2	48	H		72.3	70.8	1135	1607	4.3	5.5	100	100	12.75	7.75	50.7857	20.436	58.4737	3-5	1371	100	4.9	10.25	10.25	10.25	1471	15.15
73775	Female	14	Non-Hispanic Black	0.5	53.6	161.4	20.5758	2	168	H	9.7	61.6	60.1	192	1028	0.7	3.8					132.786	9.49579	41.2779	13-19	610		2.25				610	2.25
73776	Female	19	Other Hispanic	0.54	52.9	153.2	22.5392	2	228	H	9	49.3	47.8	682	1887	5.3	12		200		20	70.7857	17.0781	48.2104	13-19	1284.5		8.65		20	20	1284.5	28.65
73786	Female	18	Non-Hispanic White	0.91	72.3	156	29.7091	3	216	H	9.4	74.2	72.7	1158	581	6.4	0.8					226.929	17.9546	46.6651	13-19	869.5		3.6				869.5	3.6
73788	Female	9	Other Hispanic	0.37	44.9	143.6	21.774	4	108	H		87.2	85.7	920	691	2.5	4					184.5	20.1498	61.4141	6-12	805.5		3.25				805.5	3.25
73793	Male	10	Mexican American	2.25	32.5	141.4	16.2549	2	120	H		54.4	52.9	1754	1090	10.9	9.8					149.357	19.7061	64.4123	6-12	1422		10.35				1422	10.35
73794	Female	6	Other Hispanic	0.2	25.8	122.3	17.2491	3	72	H		58.6	57.1	1228	965	7.2	10.1					46.9286	19.6802	64.0554	6-12	1096.5		8.65				1096.5	8.65
73798	Male	11	Other Hispanic	0.54	31.3	133.2	17.6415	2	132	H		40.8	39.3	874	2123	3.6	12.9					50.3571	16.301	57.2741	6-12	1498.5		8.25				1498.5	8.25
73802	Female	18	Other/multiracial	0	52	164.5	19.2164	2	216	H	9.3	25.3	23.8	1607		8.7						27.2143	12.5666	49.3807	13-19	1607		8.7				1607	8.7
73818	Male	5	Non-Hispanic Black	5	26.8	124.7	17.2346	3	60	H		68.3	66.8	695	504	3.9	2.4					129.5	17.2879	58.9111	3-5	599.5		3.15				599.5	3.15
73819	Male	4	Other Hispanic	5	17.1	105.9	15.2477	2	48	H		66	49.9	1580	1480	9.3	16.7					72.3571	16.9685	60.4299	3-5	1530		13				1530	13
73824	Male	11	Non-Hispanic Black	0.5	39.5	146.8	18.3293	2	132	H		80	78.6	547	397	2.8	1.8					258.214	16.543	61.9997	6-12	472		2.3				472	2.3
73826	Female	14	Mexican American	0.54	47.2	154.7	19.7225	2	168	H	9.1	34.7	33.2	512	1128	6.4	0.5					57.5	16.0122	46.5384	13-19	820		3.45				820	3.45
73827	Female	11	Mexican American	5	43.9	149.3	19.6945	2	132	H		51.3	49.8	443	531	1.8	5.7					96.0714	17.1356	52.2949	6-12	487		3.75				487	3.75
73835	Male	13	Mexican American	5	64.4	165.6	23.4836	3	156	H	9.2	69.3	67.8	1480	809	5.9	4.1					85.5	14.8514	58.041	13-19	1144.5		5				1144.5	5
73841	Male	13	Mexican American	0.58	63.6	167.6	22.6417	3	156	H	10.3	42.8	41.3	1435	239	5.5	2.3					66.7857	10.1946	42.6619	13-19	837		3.9				837	3.9
73849	Female	16	Non-Hispanic White	5	49.3	158.8	19.55	2	192	H	9.6	69.5	68.1	786	875	1.6	5					135.071	12.3068	44.6543	13-19	830.5		3.3				830.5	3.3
73885	Male	6	Non-Hispanic White	1.07	22.8	130.5	13.3879	1	72	H		63.5	62	1665		9.8						212.929	24.6278	91.6205	6-12	1665		9.8				1665	9.8
73889	Male	15	Other Hispanic	0.92	52.3	167.8	18.5745	2	180	H	9.7	77.3	75.8	751	1083	5.1	8.8					83.3333	20.7166	77.2859	13-19	917		6.95				917	6.95
73892	Male	15	Other/multiracial	5	61.6	169.4	21.4661	2	180	H	9.7	53.4	51.9	792	690	3.3	0.7					140.357	11.7246	49.337	13-19	741		2				741	2
73897	Female	11	Non-Hispanic Black	0.56	35.7	152.7	15.3105	2	132	H		34.1	32.6	1172	414	5.2	1.1					82.0714	12.5988	43.3982	6-12	793		3.15				793	3.15
73904	Male	17	Mexican American	0.54	59.2	168.5	20.8508	2	204	H	9.7	63.1	61.6	965	2487	7.3	13.5					58.7857	11.3847	44.4103	13-19	1726		10.4				1726	10.4
73915	Female	14	Non-Hispanic White	0.87	83.3	168.3	29.4088	4	168	H	9.3	75.4	73.9	648	668	3.9	4.5					181.357	9.33639	34.9491	13-19	658		4.2				658	4.2
73917	Male	8	Non-Hispanic White	0	21.4	123.7	13.9854	2	96	H		63.4	61.1	1064	994	3.7	6					31.7857	18.7111	65.9006	6-12	1029		4.85				1029	4.85
73920	Male	18	Mexican American	1.83	60	168.7	21.0825	2	216	H	10.3	72.9	71.4	689	1223	1.1	9.9					83.0714	9.43878	38.1308	13-19	956		5.5				956	5.5
73923	Male	4	Mexican American	2.22	28	114.5	21.3573	4	48	H		70.4	68.9	841	558	6.9	1.6					68.7857	22.6466	73.5104	3-5	699.5		4.25				699.5	4.25
73927	Female	3	Mexican American	1.58	22.1	105.4	19.8935	4	36	H		62.9	61.4	735		3.6						12.3571	15.089	42.8542	3-5	735		3.6				735	3.6
73933	Female	10	Other/multiracial	0.59	39.7	145.7	18.7013	2	120	H		45	43.5	265	1192	2.6	7.3					64.0714	17.8967	46.593	6-12	728.5		4.95				728.5	4.95
73936	Female	3	Non-Hispanic White	5	13.6	95.7	14.8496	2	36	H		92.7	91.2	754	1255	6.8	13.2			10	10	118.214	20.9903	61.6091	3-5	1004.5		10	10	10	10	1004.5	20
73939	Female	6	Other/multiracial	0.13	24.7	123.1	16.2997	2	72	H		20.4	19	1035	520	8.8	2.3					63.5	17.9502	52.9852	6-12	777.5		5.55				777.5	5.55
73958	Female	16	Non-Hispanic Black	3.09	99.8	164.8	36.7465	4	192	H	9.6	22.9	21.5	1627	1734	4.8	5					126.643	15.2157	42.5961	13-19	1680.5		4.9				1680.5	4.9
73961	Male	7	Non-Hispanic Black	1.16	42.3	136.3	22.7692	4	84	H		47.6	46.1	859		3.2						159.929	22.8756	74.1494	6-12	859		3.2				859	3.2
73963	Male	16	Other/multiracial	3.14	67.1	165.6	24.4682	3	192	H	10.2	36.8	35.3	808	581	2	3.3					8.64286	9.67119	39.5079	13-19	694.5		2.65				694.5	2.65
73966	Male	7	Mexican American	0.7	42	129.2	25.1608	4	84	H		70.4	68.9	995	1680	7.2	7.1					108.214	21.5747	72.1599	6-12	1337.5		7.15				1337.5	7.15
73971	Female	15	Non-Hispanic Black	2.37	80.5	157.1	32.617	4	180	H	9.4	58.6	57.1	802	765	0.1	4.6					119.357	15.5282	44.2947	13-19	783.5		2.35				783.5	2.35
73978	Female	10	Other/multiracial	5	40.6	154.5	17.0086	2	120	H		50	48.5	872	1211	17.3	6				10	135.5	18.3911	62.7279	6-12	1041.5		11.65		10	10	1041.5	21.65
73982	Male	13	Non-Hispanic Black	0.35	67.6	160	26.4062	4	156	H	9.6	64.3	62.8	501	879	5.3	9.9					305.071	20.5911	74.4437	13-19	690		7.6				690	7.6
73988	Male	4	Non-Hispanic White	5	20.4	110.7	16.647	2	48	H		107	106	622	1072	5.9	7.5			10	10	200.5	21.575	71.0853	3-5	847		6.7	10	10	10	847	16.7
73997	Male	17	Mexican American	2.9	58.9	163.6	22.0064	2	204	H	9.9	86.4	84.9	3490	1479	16.3	10.1					202.071	14.1336	52.7279	13-19	2484.5		13.2				2484.5	13.2
74000	Male	14	Non-Hispanic White	0.93	47.2	165.4	17.2533	2	168	H	9.8	92	90.6	827	545	1.1	3					165.071	14.0021	51.1959	13-19	686		2.05				686	2.05
74017	Female	18	Other/multiracial	3.05	78.5	156.9	31.8877	4	216	H	10	30.6	29.1	346	322	1.5	2.6					28.3571	10.0052	32.4185	13-19	334		2.05				334	2.05
74023	Male	19	Non-Hispanic White	3.87	84.2	178.6	26.3967	3	228	H	9.4	88.7	87.2	1939	1685	3.6	4.6					141.786	17.2295	65.572	13-19	1812		4.1				1812	4.1
74039	Female	10	Non-Hispanic Black	0.69	50.1	153.2	21.3462	3	120	H		36.5	35	383		4.3						113.214	18.5829	55.6878	6-12	383		4.3				383	4.3
74053	Female	10	Non-Hispanic Black	1.45	34.8	152.1	15.0425	2	120	H		51.6	50.1	1081	1245	7.5	8.7	100	100	15	15	61.0714	19.1708	57.8062	6-12	1163	100	8.1	15	15	15	1263	23.1
74060	Female	8	Non-Hispanic White	3.48	23.9	129.4	14.2735	2	96	H		72.5	70.4	1153	865	3.8	4.1			10	10	226.214	21.2751	65.9714	6-12	1009		3.95	10	10	10	1009	13.95
74061	Female	12	Non-Hispanic Black	0.75	43.9	158.1	17.5631	2	144	H	9.9	22.6	20.3	896	640	6.2	3.7					176.071	18.1256	59.4704	6-12	768		4.95				768	4.95
74071	Female	3	Non-Hispanic White	5	14.1	96.2	15.2359	2	36	H		87.8	86.3	1159	1164	6.5	5.7			5		112.333	19.5202	62.7898	3-5	1161.5		6.1	5		5	1161.5	11.1
74080	Female	5	Non-Hispanic White	2.24	15.3	106.8	13.4137	1	60	H		83.9	82.4	1302	329	3.6	4.5					289.5	24.9241	80.1562	3-5	815.5		4.05				815.5	4.05
74091	Female	19	Other/multiracial	2.65	79.7	163.6	29.7777	3	228	H	9.7	69	67.6	970	1226	3.7	7					140.929	12.67	42.8071	13-19	1098		5.35				1098	5.35
74092	Female	6	Non-Hispanic Black	4.16	33.1	122.6	22.0215	4	72	H		41.7	40.2	1182	1840	6	7.2					8.21429	21.4658	63.7755	6-12	1511		6.6				1511	6.6
74093	Male	4	Mexican American	3.79	28.7	117.2	20.8942	4	48	H		76.7	75.2	1293	1205	7.4	6.9					116.071	16.797	49.8958	3-5	1249		7.15				1249	7.15
74102	Female	18	Non-Hispanic Black	1.61	117.9	164	43.8355	4	216	H	9.2	35	33.5	237	151	1.5	0.1		530		15	21.7857	12.6792	44.4679	13-19	194		0.8		15	15	194	15.8
74103	Female	17	Other Hispanic	0.98	71.4	162.2	27.1392	3	204	H	9.8	47.9	46.4	1303	828	12.4	3.8					86.2143	16.286	45.2518	13-19	1065.5		8.1				1065.5	8.1
74106	Female	10	Non-Hispanic Black	1.72	39.8	147.1	18.3932	2	120	H		61.3	49.8	490	1216	4.4	1.3					105.167	15.1682	49.9614	6-12	853		2.85				853	2.85
74114	Female	9	Non-Hispanic Black	0.78	25.9	131.8	14.9097	2	108	H		70	68.6	211	906	0.5	5.5	100	100	15	15	51.9286	21.3679	74.6092	6-12	558.5	100	3	15	15	15	658.5	18
74117	Female	8	Non-Hispanic Black	2.18	27	131.4	15.6377	2	96	H		49.8	48.3	328	295	0.7	0.4				7.5	67.6429	19.3396	54.3236	6-12	311.5		0.55		7.5	7.5	311.5	8.05
74135	Female	6	Non-Hispanic White	4.25	17.4	113	13.6268	2	72	H		104	101	1149		12.1						100.071	23.117	68.6585	6-12	1149		12.1				1149	12.1
74137	Male	17	Mexican American	0.94	60.7	167.7	21.5835	2	204	H	9.5	62.2	60.7	1581	673	15.6	7.1					130.5	16.3862	73.9179	13-19	1127		11.35				1127	11.35
74140	Female	8	Mexican American	0.45	40.8	128.7	24.6322	4	96	H		68.9	67.4	1858	1064	6.9	9.7					85.0714	17.1985	52.2025	6-12	1461		8.3				1461	8.3
74163	Female	11	Mexican American	4.1	34.6	143.8	16.7324	2	132	H		46.1	44.6	1524	1487	2.9	5.5				10	63.2143	20.3601	68.2157	6-12	1505.5		4.2		10	10	1505.5	14.2
74168	Male	14	Mexican American	0.74	62.8	178.4	19.7319	2	168	H	9.3	79.4	77.9	1882	976	7.3	3.5					168.5	21.7941	81.3362	13-19	1429		5.4				1429	5.4
74174	Female	3	Non-Hispanic White	5	17.6	103.3	16.4935	2	36	H		54	52.5	1272	846	5	6.8					89.7857	15.217	47.1364	3-5	1059		5.9				1059	5.9
74177	Male	5	Non-Hispanic White	1.13	17.6	110.7	14.3621	2	60	H		54.6	47.2	615	827	1	4.7					59.3571	19.9382	65.8436	3-5	721		2.85				721	2.85
74179	Male	17	Non-Hispanic Black	4.38	77	183.6	22.8426	2	204	H	9.4	78.6	75.9	2162	2477	14	21.2	100	100	10	10	76.5	15.9473	59.7428	13-19	2319.5	100	17.6	10	10	10	2419.5	27.6
74185	Female	11	Non-Hispanic White	4.72	54.5	149.9	24.2546	4	132	H		47.8	46.3	551	367	0.6	1.1					30.5	20.8269	54.6878	6-12	459		0.85				459	0.85
74200	Male	5	Non-Hispanic White	1.12	20.3	107.2	17.6647	3	60	H		81.7	80.2	1364	1198	4	4.6					112.071	20.5454	75.2267	3-5	1281		4.3				1281	4.3
74206	Male	16	Other/multiracial	5	57.5	174.5	18.8833	2	192	H	9.9	59.3	57.8	1315	1487	6.5	7.7					24.0714	12.1909	40.5731	13-19	1401		7.1				1401	7.1
74209	Female	9	Non-Hispanic Black	1.04	59.9	143.9	28.9271	4	108	H		39.8	38.3	775	368	4.6	1.6					159.786	19.2609	56.191	6-12	571.5		3.1				571.5	3.1
74212	Female	7	Other/multiracial	2.52	21.8	127.5	13.4102	2	84	H		66.2	59.8	2147	1617	16.2	6.5			5	5	53.7857	16.8968	49.7724	6-12	1882		11.35	5	5	5	1882	16.35
74213	Female	6	Mexican American	0.7	20.6	116.6	15.152	2	72	H		71.3	69.8	2010	1149	6.5	5.5					68.2143	22.0721	73.2161	6-12	1579.5		6				1579.5	6
74215	Female	9	Mexican American	5	34.8	139.7	17.8314	2	108	H		62.5	60	1190	682	4.3	6.3					42.2143	17.7806	55.2924	6-12	936		5.3				936	5.3
74229	Female	17	Non-Hispanic Black	3.82	46.4	156.8	18.8723	2	204	H	9.3	45.6	44.1	1133	636	5.2	6.9	100	100	15	15	116.357	16.2448	44.6942	13-19	884.5	100	6.05	15	15	15	984.5	21.05
74249	Female	16	Other/multiracial	5	57.2	164.7	21.0867	2	192	H	9.4	82.5	81.1	2038	302	11.5	0.3					77.6429	13.8619	39.4523	13-19	1170		5.9				1170	5.9
74252	Female	18	Non-Hispanic White	1.56	53.8	156.1	22.0789	2	216	H	9.4	61.1	59.6	362	529	0.5	4					104.929	15.3019	46.5067	13-19	445.5		2.25				445.5	2.25
74255	Male	7	Non-Hispanic White	3.26	25.5	127.4	15.7109	2	84	H		99.5	98.1	1322	1250	9.5	7.7					128.929	18.2452	72.4834	6-12	1286		8.6				1286	8.6
74256	Male	17	Other/multiracial	0.04	71.2	174.1	23.49	2	204	H	9.8	53	51.5	999	998	7.8	6					17.9286	10.5333	39.9417	13-19	998.5		6.9				998.5	6.9
74267	Female	4	Non-Hispanic Black	0.57	29.5	120	20.4861	4	48	H		58.2	56.7	1246	982	2.9	3.3					112.214	21.4148	58.6956	3-5	1114		3.1				1114	3.1
74271	Male	13	Mexican American	0.95	89.3	155.1	37.1217	4	156	H	9.3	54.2	52.7	501	1255	2.9	0.2					70.5	13.2479	49.8219	13-19	878		1.55				878	1.55
74273	Male	16	Non-Hispanic White	2.66	57.4	174.1	18.9371	2	192	H	9.6	47.6	46.1	1132	711	11.3	2.3					86.7857	8.92298	38.2602	13-19	921.5		6.8				921.5	6.8
74274	Male	16	Non-Hispanic Black	1.79	73.3	180.11	22.5958	2	192	H	9.6	43.1	41.6	1551		10.8						42.5	12.1438	53.0178	13-19	1551		10.8				1551	10.8
74277	Male	16	Mexican American	2.69	73.2	167.5	26.0904	3	192	H	9.6	51	49.5	689	491	2.6	1.6					10.5	9.39771	35.5256	13-19	590		2.1				590	2.1
74286	Female	10	Non-Hispanic Black	0.49	28.8	137.8	15.1668	2	120	H		61.3	59.8	748	1999	8.1	11.5					117.071	20.6128	88.1667	6-12	1373.5		9.8				1373.5	9.8
74288	Female	15	Mexican American	1.76	37.9	159.7	14.8604	1	180	H	10.1	23.3	21.9	719	546	8	4.4					13.9286	8.20471	37.9364	13-19	632.5		6.2				632.5	6.2
74291	Female	3	Mexican American	1.45	15.4	98.7	15.8083	2	36	H		68.8	67.3	1057	1078	5.6	5.1					30.9286	19.3502	52.1796	3-5	1067.5		5.35				1067.5	5.35
74303	Male	3	Mexican American	1.61	19.9	107.9	17.0927	2	36	H		74.5	73.1	970	1255	3.2	11.9					81.5	19.7221	62.0177	3-5	1112.5		7.55				1112.5	7.55
74307	Female	6	Non-Hispanic Black	1.47	29.6	123.1	19.5333	4	72	H		77.2	75.7	797	826	2.2	2			15	15	23.1	19.0896	59.8152	6-12	811.5		2.1	15	15	15	811.5	17.1
74308	Male	11	Non-Hispanic White	0.57	25.5	134.6	14.0751	1	132	H		72.5	71.1	737	1101	3.8	9.2					92.5	16.758	57.3676	6-12	919		6.5				919	6.5
74311	Male	5	Mexican American	1.04	24.3	117.8	17.5112	3	60	H		65	63.6	646	863	0	7.6					80.6429	20.8543	70.1573	3-5	754.5		3.8				754.5	3.8
74322	Male	18	Mexican American	1.04	53	168	18.7783	2	216	H	9	87	85.6	1482		0.3						236.071	11.3971	37.6416	13-19	1482		0.3				1482	0.3
74326	Male	16	Non-Hispanic Black	1.02	114.1	185.3	33.2303	4	192	H	9.5	29.3	27.9	1266	754	1.4	2.1					105.214	16.1267	52.7875	13-19	1010		1.75				1010	1.75
74327	Male	14	Mexican American	1.14	59.6	157.1	24.1487	3	168	H	10.1	56.3	54.8	1430	1465	1.4	4.2					112.643	19.7052	87.1589	13-19	1447.5		2.8				1447.5	2.8
74335	Female	9	Mexican American	0.47	38.4	138.1	20.1346	3	108	H		49.3	47.8	618	2448	2.9	7.7					68.3571	17.8512	64.9787	6-12	1533		5.3				1533	5.3
74339	Male	12	Mexican American	0.24	52.7	157.3	21.2987	3	144	H	9.9	62.5	61	780	2713	1.9	11.7					164.643	23.0171	73.6807	6-12	1746.5		6.8				1746.5	6.8
74342	Female	10	Non-Hispanic Black	0.43	42.9	143.1	20.9497	3	120	H		57.7	56.2	1423	319	10.3	0.5					116.643	21.1937	63.7471	6-12	871		5.4				871	5.4
74347	Male	13	Other/multiracial	5	53.7	164	19.9658	2	156	H	9.7	52.8	51.3	1264	545	7.4	2.3					172.357	13.1071	62.2742	13-19	904.5		4.85				904.5	4.85
74358	Female	13	Mexican American	0.89	37.5	153.8	15.8533	2	156	H	9.9	57.8	56.3	1150	536	5.7	2					16.3571	18.1653	53.992	13-19	843		3.85				843	3.85
74360	Female	17	Non-Hispanic Black	1.61	74.3	163.7	27.7263	3	204	H	9.6	58.4	56.9	2212	1610	11.7	6.2	530		15		46.9286	10.8963	48.0572	13-19	1911	530	8.95	15		15	2441	23.95
74361	Female	10	Non-Hispanic White	0.35	57.5	145.1	27.3107	4	120	H		57.9	56.4	1310	1162	5.2	9.8					25.5	17.4506	56.6154	6-12	1236		7.5				1236	7.5
74364	Female	5	Mexican American	1.58	30	114.2	23.0032	4	60	H		46.1	44.6	609	58	0.7	0					137.643	18.7227	55.7784	3-5	333.5		0.35				333.5	0.35
74365	Male	3	Non-Hispanic White	0.73	14.1	98.8	14.4446	2	36	H		56.1	54.6	505	377	3.1	2.1					57.6667	21.8008	75.196	3-5	441		2.6				441	2.6
74369	Male	7	Mexican American	0.38	26	127.6	15.9688	2	84	H		59.1	57.6	327	548	3.8	2.4					59.9286	21.4723	69.261	6-12	437.5		3.1				437.5	3.1
74372	Male	4	Non-Hispanic Black	3.14	21.2	110.8	17.2686	3	48	H		60.6	59.1	864	687	5.2	7					131.929	17.1133	62.2039	3-5	775.5		6.1				775.5	6.1
74377	Male	3	Non-Hispanic Black	0.26	13.6	95.4	14.9432	2	36	H		63.7	62.2	393	218	3	0.3			7.5	15	35.0714	20.4539	70.179	3-5	305.5		1.65	11.25	11.25	11.25	305.5	12.9
74382	Male	4	Non-Hispanic Black	1.45	20.5	109.2	17.1913	3	48	H		69.5	68.1	1247	771	10.3	5.1	100	100	15	15	9.21429	16.759	55.8981	3-5	1009	100	7.7	15	15	15	1109	22.7
74401	Female	19	Non-Hispanic White	0.5	65.5	161.2	25.2064	2	228	H	9.5	55.6	54.1	104	242	0.3	0.3					153.357	21.6038	51.6413	13-19	173		0.3				173	0.3
74407	Female	8	Non-Hispanic White	0.9	32.8	131.1	19.084	3	96	H		66	64.5	873	1270	5.6	9.2					130.786	25.3156	72.3759	6-12	1071.5		7.4				1071.5	7.4
74427	Male	14	Non-Hispanic Black	0.83	65	164.6	23.9913	3	168	H	9.6	51	49.5	2078		10.4						84.9286	9.77222	40.8241	13-19	2078		10.4				2078	10.4
74431	Female	5	Other Hispanic	5	23.5	122.9	15.5584	2	60	H		61.4	59.9	1119	855	4.3	7.4					124.786	16.2591	52.3043	3-5	987		5.85				987	5.85
74435	Male	19	Non-Hispanic Black	2.12	58.8	174.5	19.3102	2	228	H	9.2	33.7	32.2	567	3070	0.9	17.8					100.214	16.8288	43.4386	13-19	1818.5		9.35				1818.5	9.35
74443	Female	11	Other Hispanic	2.12	29.6	135.4	16.1456	2	132	H		93.8	92.3	1126	1187	19.9	9.8			5	5	152.357	12.8658	44.8248	6-12	1156.5		14.85	5	5	5	1156.5	19.85
74444	Male	10	Non-Hispanic Black	1.88	28.9	142.5	14.2321	2	120	H		71.4	69.9	802	1278	5	8.2					10.9286	15.7727	62.7893	6-12	1040		6.6				1040	6.6
74452	Female	11	Mexican American	4.12	33.2	146.2	15.5326	2	132	H		47.8	46.3	196	679	0.2	0.4					91.3571	15.1892	50.7123	6-12	437.5		0.3				437.5	0.3
74457	Male	13	Non-Hispanic White	5	55.9	168.2	19.7588	2	156	H	9.4	59.7	58.2	560	1842	3.4	8.9					134.643	14.8087	56.321	13-19	1201		6.15				1201	6.15
74471	Female	16	Mexican American	1.27	87.6	163.8	32.6495	4	192	H	9.8	45.4	43.9	730	704	12.3	0.2					14.2143	16.1953	43.5072	13-19	717		6.25				717	6.25
74478	Male	8	Other/multiracial	1.25	28.6	133.5	16.0474	2	96	H		60.2	58.7	551	795	0	4				7.5	42.3571	18.1263	66.244	6-12	673		2		7.5	7.5	673	9.5
74480	Female	18	Mexican American	0.52	48.7	161.6	18.6486	2	216	H	9.4	28.1	26.6	721	590	1.9	0.5					58.0714	17.6942	39.4948	13-19	655.5		1.2				655.5	1.2
74482	Female	8	Mexican American	1.52	19.4	117.5	14.0516	2	96	H		68.8	67.3	330		0.5		100		15		50.0714	19.6558	63.9096	6-12	330	100	0.5	15		15	430	15.5
74483	Male	4	Mexican American	1.27	17.9	102.7	16.9712	3	48	H		78	76.5	1232	1008	11.4	5.2		100		15	18.5	17.686	59.0304	3-5	1120		8.3		15	15	1120	23.3
74491	Female	8	Non-Hispanic Black	0.47	23.8	116.6	17.5057	2	96	H		66.8	65.3	675	800	3.5	0.1					238.357	21.8587	68.6927	6-12	737.5		1.8				737.5	1.8
74492	Female	10	Non-Hispanic White	1.97	35.7	131.9	20.5201	3	120	H		54.4	52.9	1233	1313	4.2	1.8					184.214	16.8678	46.2295	6-12	1273		3				1273	3
74495	Male	8	Other/multiracial	1.72	22.5	129.1	13.4999	1	96	H		70.1	49.2	611	1509	5.2	10.5			2.5	2.5	53.9286	17.0649	60.0207	6-12	1060		7.85	2.5	2.5	2.5	1060	10.35
74496	Male	4	Non-Hispanic White	1	17.5	111	14.2034	2	48	H		48.8	46.2	678	596	3.7	4	100	100	15	15	296.5	21.9234	69.8813	3-5	637	100	3.85	15	15	15	737	18.85
74500	Male	6	Mexican American	0.61	24.3	120.8	16.6522	2	72	H		62.9	61.4	1006	1200	9.6	6.5					59.3571	24.0271	78.1392	6-12	1103		8.05				1103	8.05
74501	Female	10	Non-Hispanic White	1.12	38.6	138.9	20.007	3	120	H		57.1	55.6	1313	1437	7.9	9.1					95.5	23.854	77.0202	6-12	1375		8.5				1375	8.5
74506	Female	4	Mexican American	1.26	19.2	103.3	17.9929	3	48	H		69.3	67.8	937	1583	4.8	11.1					61.5	18.1656	59.0841	3-5	1260		7.95				1260	7.95
74507	Male	14	Mexican American	0.7	58.2	171.8	19.7186	2	168	H	9.9	70.4	68.9	841	289	4.5	2.9					122.214	15.6012	52.2999	13-19	565		3.7				565	3.7
74516	Female	16	Mexican American	1.59	50.8	154.5	21.2817	2	192	H	9.5	53.4	51.9	457	1592	0	6.6	200		10		65.6429	14.4487	49.2217	13-19	1024.5	200	3.3	10		10	1224.5	13.3
74525	Male	11	Other/multiracial	0.57	47.9	145.8	22.5331	3	132	H		57.6	56.1	2338	2820	16.6	23.4					36.3571	12.4989	42.318	6-12	2579		20				2579	20
74544	Male	10	Non-Hispanic Black	0.55	33.1	135.7	17.975	2	120	H		52.5	51	1222		4.9						100.643	25.1439	74.9041	6-12	1222		4.9				1222	4.9
74559	Female	19	Other Hispanic	3.02	55.7	154.4	23.3647	2	228	H	9.7	49.9	48.4	1311	800	3	2.1					81.9286	19.7287	54.744	13-19	1055.5		2.55				1055.5	2.55
74573	Female	4	Non-Hispanic Black	0.07	13.6	100.9	13.3585	1	48	H		43	41.5	976	829	4.7	3.7					15.6429	17.5866	56.142	3-5	902.5		4.2				902.5	4.2
74575	Female	16	Other Hispanic	1.58	67.2	160.3	26.1518	3	192	H	9.3	64.3	62.8	521	689	2.1	0.4					126.5	18.0315	52.7873	13-19	605		1.25				605	1.25
74578	Male	4	Other Hispanic	2.3	16.8	105.3	15.1514	2	48	H		67.4	65.9	304	1024	2.3	7.5					83.3571	17.8162	68.2982	3-5	664		4.9				664	4.9
74580	Female	13	Other Hispanic	0.82	44.3	153	18.9243	2	156	H	10	50.2	48.7	414	775	3	7.8			5		57.2143	17.3244	51.2545	13-19	594.5		5.4	5		5	594.5	10.4
74595	Male	5	Mexican American	0.63	18.5	110.6	15.1238	2	60	H		34.5	33	1660	1202	11.9	6.5					68.5	16.187	48.9293	3-5	1431		9.2				1431	9.2
74608	Male	14	Mexican American	2.25	43.2	164.1	16.0423	2	168	H	9.8	82.4	80.9	1304	876	10.1	4.9					87.5	12.8764	39.6604	13-19	1090		7.5				1090	7.5
74617	Male	17	Non-Hispanic Black	1.06	67.3	176.1	21.7018	2	204	H	9.3	23.3	21	473	372	4.6	0.8					15.0714	8.30312	31.9706	13-19	422.5		2.7				422.5	2.7
74630	Male	18	Other/multiracial	0	83.2	168.4	29.3386	4	216	H	9.5	33.4	31.9	1348	520	1.3	4.1					55.2143	13.3547	52.629	13-19	934		2.7				934	2.7
74647	Female	15	Non-Hispanic White	3.67	48.9	154.6	20.4593	2	180	H	10.2	89.9	88.4	1076	629	5.2	1.9					161.786	16.9748	68.9105	13-19	852.5		3.55				852.5	3.55
74651	Male	8	Non-Hispanic White	0.33	25.9	130.7	15.1617	2	96	H		74.5	73.1	3737	371	19.9	1.3					248.786	27.9802	80.083	6-12	2054		10.6				2054	10.6
74659	Male	12	Non-Hispanic White	0.63	48.5	156.4	19.8275	2	144	H	9.7	75.7	74.2	673		1.8						90.5	18.9395	58.1154	6-12	673		1.8				673	1.8
74666	Male	13	Other/multiracial	1.14	88.7	180.5	27.2251	4	156	H	10.1	47.1	45.6	697	1228	5.7	5.1					32.6429	6.97278	33.026	13-19	962.5		5.4				962.5	5.4
74671	Female	12	Other Hispanic	1.58	71	152	30.7306	4	144	H	10.2	58.7	57.2	479	197	3.6	0.3					40.5	16.0313	46.8666	6-12	338		1.95				338	1.95
74672	Male	17	Mexican American	0.91	58.1	164.2	21.5491	2	204	H	9.9	44.9	43.4	1173	1108	1.4	5.9					187.643	13.5403	44.048	13-19	1140.5		3.65				1140.5	3.65
74681	Female	9	Non-Hispanic Black	1.27	27.5	132.3	15.7113	2	108	H		57.8	56.3	641	512	5.2	2					87.9286	20.5713	73.2905	6-12	576.5		3.6				576.5	3.6
74682	Male	17	Non-Hispanic Black	1.26	68.6	192.9	18.4357	2	204	H	9.6	58.5	57	974	896	3.5	8.9					59.3571	15.9699	50.8179	13-19	935		6.2				935	6.2
74687	Male	16	Non-Hispanic Black	4.25	59.1	169.8	20.498	2	192	H	9.2	70.4	68.9	480	282	9.2	0.6					3.83333	12.5078	53.5472	13-19	381		4.9				381	4.9
74690	Male	11	Non-Hispanic White	0.53	30.4	138.5	15.848	2	132	H		56.7	55.2	406	1647	0.6	8.8					67.6429	22.1254	79.0099	6-12	1026.5		4.7				1026.5	4.7
74691	Female	12	Non-Hispanic White	5	36.2	151.8	15.7096	2	144	H	9.4	59	57.5	986	497	6.1	4.6				7.5	45.2143	12.4457	44.3692	6-12	741.5		5.35		7.5	7.5	741.5	12.85
74699	Male	13	Non-Hispanic White	1.51	127.2	169.4	44.3262	4	156	H	9.5	51.8	50.3	745	1168	1.6	3.8	50	50	7.5	7.5	76.3571	16.5264	46.4666	13-19	956.5	50	2.7	7.5	7.5	7.5	1006.5	10.2
74701	Male	15	Non-Hispanic White	4.19	127.4	176.3	40.9888	4	180	H	9.2	48.6	47.1	1675	373	0.7	6.2					68.2143	13.2699	43.9118	13-19	1024		3.45				1024	3.45
74710	Female	15	Non-Hispanic White	1.04	63.2	161.2	24.3213	3	180	H	9.6	57.2	55.7	824	755	2.8	1.5					132.071	15.9891	45.4077	13-19	789.5		2.15				789.5	2.15
74715	Male	11	Non-Hispanic Black	2.38	51.2	149.1	23.0311	3	132	H		55.4	53.9	807	1104	2.7	7.9	100	100	15	15	157.929	18.7943	76.8567	6-12	955.5	100	5.3	15	15	15	1055.5	20.3
74720	Female	11	Mexican American	5	34.5	143.1	16.8477	2	132	H		94.5	93.1	1254	908	8.8	7.6				10	85.5	14.2408	53.4173	6-12	1081		8.2		10	10	1081	18.2
74722	Male	12	Non-Hispanic Black	1.09	58.7	169.2	20.5039	2	144	H		46.9	45.4	1040	964	4.4	1.1					140.929	19.3356	70.8387	6-12	1002		2.75				1002	2.75
74724	Female	7	Mexican American	0.42	24.1	127.5	14.8251	2	84	H		85.5	84.1	501	1163	2	11.9					98.5	17.9486	58.5054	6-12	832		6.95				832	6.95
74730	Male	13	Other/multiracial	1.13	52.4	153.2	22.3261	3	156	H	10.3	38.6	37.1	755	3023	0.5	19.6					22.7857	13.8846	43.5324	13-19	1889		10.05				1889	10.05
74735	Female	9	Non-Hispanic Black	2.04	29.9	136.6	16.024	2	108	H		56.4	54.9	554	895	2.1	6					93.0714	19.5159	62.5633	6-12	724.5		4.05				724.5	4.05
74739	Male	14	Mexican American	3.91	65.3	167.7	23.2192	3	168	H	9.5	56	54.5	1352	1077	3.9	1.8	200	200	10	10	189.786	13.5535	43.9826	13-19	1214.5	200	2.85	10	10	10	1414.5	12.85
74740	Female	8	Non-Hispanic White	4.67	27.2	133.8	15.1935	2	96	H		83	81.6	693	764	0.3	1					58.3571	18.9245	73.7575	6-12	728.5		0.65				728.5	0.65
74752	Female	10	Mexican American	0.92	44.7	144.1	21.5268	3	120	H		65.3	63.9	692	1160	5.4	6.6					118.071	17.9159	53.6753	6-12	926		6				926	6
74754	Male	14	Non-Hispanic Black	3.79	65.1	168.9	22.8203	3	168	H	10.2	32.1	30.7	229	732	0.6	2.5					70.5	14.7522	45.5088	13-19	480.5		1.55				480.5	1.55
74759	Male	11	Non-Hispanic Black	1.12	34.9	147.4	16.0631	2	132	H		64.2	62.7	384	387	2.3	5.6			10	10	31.0714	15.0685	50.1397	6-12	385.5		3.95	10	10	10	385.5	13.95
74762	Male	11	Mexican American	2.69	44.1	154.1	18.5709	2	132	H		81.8	80.3	971	1179	12.3	12.1					104.929	16.1004	50.7534	6-12	1075		12.2				1075	12.2
74767	Female	8	Non-Hispanic Black	5	27.7	140.6	14.0123	2	96	H		70.4	68.9	1337	759	2.5	6.2				10	70.5	16.0451	50.5149	6-12	1048		4.35		10	10	1048	14.35
74771	Female	10	Non-Hispanic White	1.06	36.2	140.9	18.2342	2	120	H		63.2	61.7	1389		17.2						13.5	15.2713	42.5209	6-12	1389		17.2				1389	17.2
74776	Male	18	Other Hispanic	1.65	91	177.3	28.9484	4	216	H	9.8	44.3	42.8	482	1242	3.9	1.3					108.929	13.5372	42.6599	13-19	862		2.6				862	2.6
74778	Female	18	Non-Hispanic White	2.82	58.1	163.3	21.7873	2	216	H	10	65.5	64	237	105	0.2	1.1					97.9286	6.93172	31.9462	13-19	171		0.65				171	0.65
74783	Female	13	Non-Hispanic Black	0.51	49.9	148.4	22.6586	3	156	H	9.4	21.9	20.5	513	321	2	0.7					146.929	17.2621	48.4902	13-19	417		1.35				417	1.35
74785	Female	12	Mexican American	5	45.6	158.4	18.1742	2	144	H	10	32.3	30.8	491	614	1.5	0.2					2.64286	10.4403	40.6371	6-12	552.5		0.85				552.5	0.85
74786	Female	17	Non-Hispanic Black	0.51	126.1	166.2	45.6513	4	204	H	9.5	28.3	26.8	296	2131	2.9	1.4					124.786	11.0059	38.7054	13-19	1213.5		2.15				1213.5	2.15
74788	Male	13	Non-Hispanic Black	0.98	42.6	158	17.0646	2	156	H	9.4	59.1	57.6	989	272	6.1	0.1					31.1667	13.6201	54.2785	13-19	630.5		3.1				630.5	3.1
74789	Female	12	Mexican American	1.25	49.5	157.4	19.98	2	144	H	10.4	61	59.5	980	293	1.7	1.6					41.9286	16.3757	63.7531	6-12	636.5		1.65				636.5	1.65
74795	Female	12	Mexican American	1.61	71.2	160.9	27.5022	4	144	H	9.3	45.9	44.4	834	843	5.2	2.2					102.5	16.7404	46.2156	6-12	838.5		3.7				838.5	3.7
74796	Male	14	Non-Hispanic Black	0.67	58.9	163.7	21.9795	2	168	H	9.6	64.3	62.9	1066	1225	2.8	6.4					63.5	21.7913	83.7649	13-19	1145.5		4.6				1145.5	4.6
74809	Male	9	Non-Hispanic Black	1.31	24.5	124.2	15.8826	2	108	H		68.4	66.9	1364	427	5.7	1				10	167.929	18.3652	72.7785	6-12	895.5		3.35		10	10	895.5	13.35
74813	Female	13	Other/multiracial	0.9	61.5	157.5	24.7921	3	156	H	9.4	59.2	57.7	649	1642	5.9	7.5	50	50	10	10	39.7857	13.7534	46.2281	13-19	1145.5	50	6.7	10	10	10	1195.5	16.7
74816	Male	13	Mexican American	0.29	92.9	168.6	32.6814	4	156	H	9.4	43.4	41.9	635		0.1						14.3571	10.508	40.703	13-19	635		0.1				635	0.1
74821	Female	4	Non-Hispanic Black	0.02	14.3	103	13.4791	1	48	H		70.9	69.4	150	125	2.6	2.3					153.214	17.8346	67.0855	3-5	137.5		2.45				137.5	2.45
74825	Male	16	Mexican American	1.61	98.5	180.3	30.3001	4	192	H	9.7	62.7	61.2	756	168	0	3.6					104.357	11.633	37.43	13-19	462		1.8				462	1.8
74830	Male	12	Non-Hispanic White	0.71	41.2	148.7	18.6327	2	144	H	10	81	79.6	577	748	3.8	3.3					105.5	22.1499	80.8746	6-12	662.5		3.55				662.5	3.55
74840	Male	10	Mexican American	1.27	63	152.8	26.9832	4	120	H		68.2	66.7	303	1056	0	7.4					11.3571	13.2814	47.3359	6-12	679.5		3.7				679.5	3.7
74849	Male	9	Other Hispanic	3.36	29.8	138.3	15.5802	2	108	H		88.1	80.7	1326		2.2		200				59.0714	16.1704	53.923	6-12	1326	200	2.2				1526	2.2
74855	Male	16	Non-Hispanic Black	4.66	68.6	175.4	22.298	2	192	H	9.6	85.5	84.1	730	1235	3.1	8.4					82.3571	13.2989	47.9076	13-19	982.5		5.75				982.5	5.75
74856	Male	5	Non-Hispanic Black	0.54	25.4	113.9	19.5788	4	60	H		68.8	67.3	655	466	4.3	3.5					59.0714	21.8704	62.4266	3-5	560.5		3.9				560.5	3.9
74864	Female	11	Mexican American	1.07	57.1	159.4	22.4729	3	132	H		56.7	55.2	744	1133	5	4.5					152.786	17.815	53.4792	6-12	938.5		4.75				938.5	4.75
74868	Female	9	Mexican American	0.73	25.5	131.1	14.8366	2	108	H		66.3	64.8	1072	1201	6.1	9.1					74.3571	16.4085	51.7106	6-12	1136.5		7.6				1136.5	7.6
74875	Female	5	Non-Hispanic Black	2.56	21.3	117.4	15.4541	2	60	H		46.3	44.8	795		1.3						49.6429	18.1216	61.0983	3-5	795		1.3				795	1.3
74881	Female	14	Non-Hispanic White	0.91	48.7	145.9	22.878	2	168	H	9.6	48.4	46.3	1881	1354	4.4	6.8					47.5	13.8459	43.7638	13-19	1617.5		5.6				1617.5	5.6
74886	Female	18	Non-Hispanic Black	0.78	82.8	169.3	28.8879	3	216	H	9.6	60.9	59.4	175	464	0	3.3					49.2143	15.7313	46.8287	13-19	319.5		1.65				319.5	1.65
74887	Male	13	Non-Hispanic Black	1.42	62.6	175.4	20.3477	2	156	H	10.3	63.9	62.4	1501	580	6	7.3					95.2143	19.9635	57.2789	13-19	1040.5		6.65				1040.5	6.65
74894	Female	6	Other/multiracial	3.05	37.7	125.3	24.0126	4	72	H		36	34.5	214	790	0.5	0.1					88.5	18.8594	53.9153	6-12	502		0.3				502	0.3
74895	Female	15	Non-Hispanic White	0	54.3	149.9	24.1655	3	180	H	9.8	93.2	91.7	296	567	1.8	4.4					39.7857	14.5667	46.4544	13-19	431.5		3.1				431.5	3.1
74896	Male	6	Non-Hispanic Black	1.7	22.2	121.8	14.9644	2	72	H		67.7	60.6	684		1.7				10		92.6429	16.6485	53.0081	6-12	684		1.7	10		10	684	11.7
74910	Female	19	Non-Hispanic Black	0.46	173.3	158.9	68.6358	4	228	H	9.4	22.1	20.7	1009	424	1.1	0.2					195.5	11.4423	36.3152	13-19	716.5		0.65				716.5	0.65
74913	Female	14	Non-Hispanic Black	3.09	86.1	162.6	32.5658	4	168	H	9.6	23.3	21.9	500	1042	1.3	4.6					101.929	10.7472	37.4639	13-19	771		2.95				771	2.95
74917	Female	11	Non-Hispanic White	1.09	40.1	146.2	18.7607	2	132	H		56.1	54.6	813	1165	0.6	10.7	150	150	10	10	134.929	18.7798	55.7012	6-12	989	150	5.65	10	10	10	1139	15.65
74926	Female	6	Non-Hispanic Black	1.07	19.1	114.6	14.5433	2	72	H		53.6	52.1	283	824	1.3	6.4					51.3571	21.7892	65.3378	6-12	553.5		3.85				553.5	3.85
74927	Male	17	Non-Hispanic Black	4.16	118	167.3	42.159	4	204	H	9.2	32.5	31	1110	1203	6	3.2					37.2143	14.588	47.8944	13-19	1156.5		4.6				1156.5	4.6
74930	Female	11	Non-Hispanic White	3.23	72.8	156.7	29.6479	4	132	H		73.9	72.4	710	321	0.7	0					93.0714	16.7449	53.4402	6-12	515.5		0.35				515.5	0.35
74934	Male	14	Non-Hispanic Black	1.45	63.8	167.6	22.7129	3	168	H		48.5	47	1121		5.3						65.7857	16.9413	47.2912	13-19	1121		5.3				1121	5.3
74939	Male	13	Other/multiracial	5	42.9	151.6	18.6663	2	156	H	9.1	67.2	65.7	777	592	2.3	0.3					73.5	13.3238	46.457	13-19	684.5		1.3				684.5	1.3
74947	Female	3	Other/multiracial	1.04	19.9	98.5	20.5107	4	36	H		63.8	62.3	1362	918	4.3	5.4		100		15	52.0714	21.7354	59.56	3-5	1140		4.85		15	15	1140	19.85
74949	Male	8	Non-Hispanic White	1.02	23	123.1	15.1779	2	96	H		84.4	82.9	691	99	4.6	0					172.786	22.0398	74.8509	6-12	395		2.3				395	2.3
74955	Female	14	Other/multiracial	4.03	52.3	162.5	19.8059	2	168	H	9.5	43.5	42	314	722	2.6	0.6					46.5	10.5843	39.623	13-19	518		1.6				518	1.6
74968	Female	10	Non-Hispanic Black	0.36	40.9	155.4	16.9364	2	120	H		59.1	57.6	256	1762	1.7	9.7					139.786	17.4254	62.0816	6-12	1009		5.7				1009	5.7
74973	Female	11	Mexican American	2.25	40.6	151.99	17.575	2	132	H		69.8	68.3	1862	1552	10.7	4.7					109.5	14.6502	48.7829	6-12	1707		7.7				1707	7.7
74980	Male	14	Non-Hispanic White	1.91	60.9	164	22.6428	3	168	H	9.6	102	101	500	429	1.2	3					87.5	10.0018	37.0056	13-19	464.5		2.1				464.5	2.1
74986	Female	17	Mexican American	0.56	42.2	148.4	19.1622	2	204	H	9.5	39.5	38	1030	881	9.4	9.1					76.9286	13.7778	39.1018	13-19	955.5		9.25				955.5	9.25
74987	Female	10	Non-Hispanic Black	1.61	34.2	144.8	16.3113	2	120	H		93.5	92	844	2037	7.3	17.5					87.9286	20.5633	64.9394	6-12	1440.5		12.4				1440.5	12.4
74988	Female	8	Non-Hispanic White	1.12	35.6	133.1	20.0953	3	96	H		69.5	68	1278	1238	6.9	8.5					70.2143	18.4806	71.2683	6-12	1258		7.7				1258	7.7
74991	Male	10	Non-Hispanic Black	0.64	49.7	142.6	24.4409	4	120	H		42.8	41.3	395	833	0.6	0.9					361.5	19.7597	56.0653	6-12	614		0.75				614	0.75
74992	Female	14	Non-Hispanic White	1.02	48.1	152.6	20.6555	2	168	H	9.6	63	61.5	337	297	0.1	0.2					72.5	13.5432	43.2056	13-19	317		0.15				317	0.15
74999	Female	7	Non-Hispanic White	4.9	28	128.5	16.9571	2	84	H		52.3	50.8	1260	535	4.4	4.8					190.071	23.1863	74.9665	6-12	897.5		4.6				897.5	4.6
75001	Female	7	Non-Hispanic Black	1.38	34.5	125.1	22.0447	4	84	H		52	50.5	955	1527	4.5	9.3			5	5	66.6429	21.0776	63.3917	6-12	1241		6.9	5	5	5	1241	11.9
75019	Female	11	Non-Hispanic White	5	78	154.3	32.7614	4	132	H		82.2	80.7	688		3.1						153.214	20.5224	51.481	6-12	688		3.1				688	3.1
75024	Female	3	Non-Hispanic White	2.58	15.7	97.8	16.4143	2	36	H		83.4	81.9	877	983	4.6	3.9			0.05	10.05	104.786	15.9564	45.0256	3-5	930		4.25	5.05	5.05	5.05	930	9.3
75033	Female	14	Non-Hispanic Black	1.18	81.3	164.4	30.0806	4	168	H	10.1	31.3	29.8	1053	517	1.9	0.3					28.6429	10.4988	39.9508	13-19	785		1.1				785	1.1
75034	Female	19	Mexican American	3.82	44.1	160.6	17.0981	1	228	H	10	50.1	48.6	1503	1156	8.7	4.9					31.8333	10.5568	37.2941	13-19	1329.5		6.8				1329.5	6.8
75035	Female	3	Non-Hispanic Black	0.51	14.6	95	16.1773	2	36	H		51.5	50	909	1136	2.8	9					10.2143	16.1235	55.4977	3-5	1022.5		5.9				1022.5	5.9
75039	Male	6	Mexican American	1.07	18.3	112.5	14.4593	2	72	H		67.2	65.7	630	627	4.1	0.7					217.071	32.4689	100.341	6-12	628.5		2.4				628.5	2.4
75040	Male	16	Non-Hispanic Black	4.11	98.7	159.6	38.7482	4	192	H	9.8	25.8	24.3	783	91	1.5	0.4					222.929	13.9212	42.0375	13-19	437		0.95				437	0.95
75043	Female	17	Mexican American	0.3	55.6	151.5	24.2242	2	204	H	9.6	40.3	38.8	949	1037	6	6.9					25.3571	18.2141	48.4087	13-19	993		6.45				993	6.45
75045	Female	13	Mexican American	0.96	67.9	167.4	24.2303	3	156	H	9.9	52.9	51.4	973	1550	4.6	5.6					31.5	14.4723	50.8704	13-19	1261.5		5.1				1261.5	5.1
75050	Male	15	Non-Hispanic Black	0.9	117.8	179.9	36.3985	4	180	H	9.3	54.4	52.9	1637		5.7						149.214	16.2094	56.9607	13-19	1637		5.7				1637	5.7
75055	Male	7	Non-Hispanic White	5	25.2	124.93	16.1461	2	84	H		71.5	70	1527	1084	10	8.8					110.786	21.4462	73.3005	6-12	1305.5		9.4				1305.5	9.4
75069	Male	14	Non-Hispanic White	0.25	87.7	170.2	30.2747	4	168	H	9.8	58.9	57.4	907	1281	1.6	4.1					180.5	19.5613	53.9705	13-19	1094		2.85				1094	2.85
75073	Female	7	Non-Hispanic White	1.27	20.8	123	13.7484	2	84	H		84.3	82.8	918	362	4.2	0.6					90.7857	22.6449	64.9549	6-12	640		2.4				640	2.4
75074	Female	7	Non-Hispanic White	1.43	22.3	123.9	14.5265	2	84	H		85.5	84.1	883	531	4.9	4.8					185.214	19.0697	58.7573	6-12	707		4.85				707	4.85
75086	Male	11	Mexican American	0.63	29.1	139.8	14.8894	2	132	H		55.4	53.1	3503	3224	23.4	13					63.3571	12.3594	49.9947	6-12	3363.5		18.2				3363.5	18.2
75122	Male	4	Other Hispanic	1.97	20.8	105.6	18.6524	4	48	H		70.3	67.9	857	554	4	1.8					125.7	22.0966	57.7364	3-5	705.5		2.9				705.5	2.9
75126	Male	6	Other/multiracial	3.37	16.3	106.4	14.3981	2	72	H		110	107	708	858	4.2	2.2	500	200	28	18	16.0714	19.1266	65.4552	6-12	783	350	3.2	23	23	23	1133	26.2
75133	Male	12	Non-Hispanic Black	1.29	41.5	153.2	17.682	2	144	H	9.5	52	49.9	416	853	2.8	5.8					237.929	16.4844	49.8759	6-12	634.5		4.3				634.5	4.3
75135	Male	7	Non-Hispanic White	0.11	24.7	125.8	15.6076	2	84	H		55.4	53.9	2150	475	4.9	1.4	100	100	15	15	77.2143	21.6937	56.8712	6-12	1312.5	100	3.15	15	15	15	1412.5	18.15
75141	Female	16	Non-Hispanic Black	1.27	91.7	157.9	36.7794	4	192	H	8.6	37.3	35.8	253	1217	0	7.6					55.3571	11.0908	43.4291	13-19	735		3.8				735	3.8
75143	Female	15	Other/multiracial	5	37	159.3	14.5804	1	180	H	9.8	89.5	88.1	219	407	2.2	0.6					69.2143	13.6171	45.1968	13-19	313		1.4				313	1.4
75153	Female	7	Non-Hispanic White	4.19	23.3	118.5	16.5928	2	84	H		76.3	74.8	1147	2015	5.6	7.2					117.786	25.179	95.2101	6-12	1581		6.4				1581	6.4
75177	Male	9	Other Hispanic	1.16	38.3	138.5	19.9664	3	108	H		55	53.5	514	429	0.3	2.6					74.5	17.9482	65.1647	6-12	471.5		1.45				471.5	1.45
75178	Female	19	Other/multiracial	5	71.6	161.6	27.4177	3	228	H	9.5	65.9	61.5	1304	709	3.6	3.8					43.3571	17.872	46.0615	13-19	1006.5		3.7				1006.5	3.7
75182	Male	8	Mexican American	0.44	22.6	113.5	17.5435	2	96	H		62.3	60.8	797	139	1.3	0					76.9286	15.1508	43.9931	6-12	468		0.65				468	0.65
75186	Male	11	Non-Hispanic Black	2.97	52.3	165	19.2103	2	132	H		30.6	29.2	644		2.1						53.7857	14.5271	55.7172	6-12	644		2.1				644	2.1
75194	Male	11	Other Hispanic	0.35	86.1	166.3	31.1328	4	132	H		66.3	39.2	907	736	6.3	8.1					49.2143	20.746	51.092	6-12	821.5		7.2				821.5	7.2
75204	Female	7	Non-Hispanic Black	0.29	23.4	122.1	15.6958	2	84	H		47.8	46.3	634	2089	2.3	19.1				10	45.3571	21.6701	64.0627	6-12	1361.5		10.7		10	10	1361.5	20.7
75206	Male	9	Non-Hispanic White	0.33	25.7	133.1	14.507	2	108	H		89.5	88	2932	654	13.8	2.4					296.357	23.1184	63.636	6-12	1793		8.1				1793	8.1
75209	Female	18	Other/multiracial	0.17	65.7	166.1	23.8137	2	216	H	9.6	56.2	54.7	850	1339	2.8	9.3	200	200	10	10	15.0714	17.131	58.2306	13-19	1094.5	200	6.05	10	10	10	1294.5	16.05
75210	Female	7	Mexican American	1.18	31.8	132.4	18.1406	3	84	H		45.9	44.4	710	1299	5.4	6.6					133.214	19.0328	61.4871	6-12	1004.5		6				1004.5	6
75215	Female	8	Non-Hispanic Black	0.72	34.2	131.4	19.8078	3	96	H		53.3	51.8	535	1091	1.8	3.6					18.3571	15.7822	55.5687	6-12	813		2.7				813	2.7
75226	Female	8	Non-Hispanic White	0.54	27	129	16.225	2	96	H		80	78.6	1093	943	6.8	8					60.6429	17.6518	55.9823	6-12	1018		7.4				1018	7.4
75227	Female	18	Other/multiracial	0	52.5	157.1	21.2719	2	216	H	9.2	43.2	41.7	330	660	0.9	3					30.3571	10.5991	43.7421	13-19	495		1.95				495	1.95
75235	Female	17	Non-Hispanic White	2.15	122.6	173.7	40.6341	4	204	H	9.9	75	73.5	1225	91	4.5	0					127.214	16.7796	51.816	13-19	658		2.25				658	2.25
75238	Male	15	Non-Hispanic Black	0.72	58.4	179.2	18.186	2	180	H	9.7	40.3	38.8	563	46	1.9	1					90.6429	11.2758	39.3965	13-19	304.5		1.45				304.5	1.45
75241	Female	3	Other Hispanic	2.85	15.8	94.5	17.6927	3	36	H		74.4	72.9	660	464	3.3	0.4					97.2143	18.0006	57.4047	3-5	562		1.85				562	1.85
75248	Male	15	Non-Hispanic Black	3.24	63.3	177.9	20.001	2	180	H	9.7	23.3	21.9	83	493	0	0.8					27.3333	12.9118	49.3894	13-19	288		0.4				288	0.4
75250	Male	9	Other/multiracial	3.35	46.3	137.3	24.5607	4	108	H		65	63.6	2080	1884	13.6	7.4					24.5	20.1708	61.1472	6-12	1982		10.5				1982	10.5
75261	Male	7	Other/multiracial	1.58	32.3	131	18.8217	3	84	H		77.3	75.8	609	1341	3.2	6.3			15		170.5	21.9123	75.5331	6-12	975		4.75	15		15	975	19.75
75265	Female	16	Non-Hispanic White	1.11	46.8	155.8	19.2802	2	192	H	9.7	94.9	93.4	431	1009	0.9	4.2				20	124.786	17.3259	60.1375	13-19	720		2.55		20	20	720	22.55
75267	Female	4	Mexican American	0.3	13.7	100	13.7	2	48	H		98.5	97.1	656		2.3				10		148.786	20.8485	74.2321	3-5	656		2.3	10		10	656	12.3
75276	Male	3	Other/multiracial	1.99	15.8	96.6	16.9318	2	36	H		80	78.6	845	239	5.1	2.2			5		42.0714	17.1835	45.3924	3-5	542		3.65	5		5	542	8.65
75280	Female	16	Mexican American	0.76	60	156.3	24.5603	2	192	H	9.9	58.1	56.6	343	143	2.2	0					115.5	16.668	44.5876	13-19	243		1.1				243	1.1
75281	Male	8	Non-Hispanic Black	1.2	43.3	136.1	23.3761	4	96	H		62.3	60.8	1423	1463	7.6	5.9					168.357	25.5133	79.4288	6-12	1443		6.75				1443	6.75
75286	Male	13	Non-Hispanic White	0.88	52.4	164.5	19.3642	2	156	H		56.3	54.8	537	1335	2.9	13.8					175.929	19.6587	67.9735	13-19	936		8.35				936	8.35
75288	Male	19	Non-Hispanic White	1.51	143	193.1	38.3505	4	228	H	9.8	61.4	59.9	814	1576	3.6	1.2					120.929	10.3633	39.8657	13-19	1195		2.4				1195	2.4
75292	Male	15	Mexican American	0.61	65.6	169.2	22.9141	2	180	H	9.4	53.8	52.3	1486		8.6						43.25	12.7033	48.8257	13-19	1486		8.6				1486	8.6
75294	Female	11	Non-Hispanic White	2.02	25.4	133.6	14.2305	1	132	H		74.5	73.1	767	957	4.4	5.2	100	100	10	10	31.3571	13.1849	51.2455	6-12	862	100	4.8	10	10	10	962	14.8
75296	Female	15	Mexican American	1.14	68.5	156.5	27.968	3	180	H	9.4	53.2	51.7	824	793	5.4	1					110.357	20.8817	63.6793	13-19	808.5		3.2				808.5	3.2
75300	Female	6	Mexican American	4.35	27.1	125.3	17.261	3	72	H		51.4	49.9	957	1064	5.3	2.8					131.357	24.1257	85.3454	6-12	1010.5		4.05				1010.5	4.05
75303	Female	17	Other/multiracial	1.72	82.2	155.4	34.0385	4	204	H	9.2	27.9	26.5	398	371	2.8	1.2					56.3571	9.49958	30.7175	13-19	384.5		2				384.5	2
75304	Female	3	Mexican American	1.68	18.4	103.7	17.1104	2	36	H		71.2	69.7	1499	1289	6.9	11.5					46.3571	18.4663	51.8235	3-5	1394		9.2				1394	9.2
75312	Male	14	Non-Hispanic Black	2.58	76.1	185.9	22.0204	2	168	H	9.9	19.1	17.6	490	520	1.3	0.2					14.7857	14.0212	46.1526	13-19	505		0.75				505	0.75
75316	Female	9	Mexican American	2.1	43.9	136.2	23.6652	4	108	H		46.1	44.6	380	579	3.6	4.7					60.9286	18.1603	56.9997	6-12	479.5		4.15				479.5	4.15
75318	Female	10	Non-Hispanic Black	0.54	41	146.1	19.2081	2	120	H		57.6	56.1	899	667	5.8	3.7					76.2143	21.1838	57.5955	6-12	783		4.75				783	4.75
75319	Male	4	Non-Hispanic Black	0.31	27.2	115.8	20.2839	4	48	H		81.5	80.1	1980	961	13.9	5					38.6429	18.7033	51.3768	3-5	1470.5		9.45				1470.5	9.45
75320	Female	14	Non-Hispanic Black	0.45	69.9	164.6	25.7999	3	168	H	9.6	45.5	44	157	209	0.3	0.3					69.6429	17.0492	47.3729	13-19	183		0.3				183	0.3
75322	Male	11	Other/multiracial	0.91	45.1	148.3	20.5066	3	132	H		54.7	53.2	1027	1079	0	6.4					13.6429	17.3927	68.0758	6-12	1053		3.2				1053	3.2
75341	Female	14	Non-Hispanic White	1.92	49.6	164	18.4414	2	168	H	9.6	74.5	73	636	1261	3.5	11.7		28			67.3571	12.0641	42.0353	13-19	948.5		7.6				948.5	7.6
75353	Female	10	Mexican American	1.81	56.1	151	24.6042	4	120	H		61.4	59.9	1364	1669	5.2	11.1					104.071	24.2238	70.9692	6-12	1516.5		8.15				1516.5	8.15
75367	Male	4	Other/multiracial	1.22	18.1	108.2	15.4605	2	48	H		94	92.5	110		8.3						74.3571	23.8994	66.7608	3-5	110		8.3				110	8.3
75371	Female	11	Mexican American	0.21	46.4	150.1	20.5948	2	132	H		47.8	46.3	983	1131	3.4	5.3					137.357	21.2214	72.2792	6-12	1057		4.35				1057	4.35
75378	Male	10	Non-Hispanic Black	0.78	34.3	141.1	17.2282	2	120	H		66.2	64	1040	1287	6.9	12.1					33.9286	19.3307	78.1139	6-12	1163.5		9.5				1163.5	9.5
75383	Male	9	Non-Hispanic Black	4.16	48.6	133.6	27.2285	4	108	H		54.9	53.4	915	804	6.9	6.4					48.7857	21.4489	58.6907	6-12	859.5		6.65				859.5	6.65
75386	Male	5	Other/multiracial	0.59	25.1	121.7	16.947	3	60	H		75.5	74.1	786	983	3.7	4					69.9286	25.1955	71.7984	3-5	884.5		3.85				884.5	3.85
75387	Female	5	Other Hispanic	0.37	25	115.9	18.6111	4	60	H		97.8	96.3	416	307	1.6	2.3					201.5	21.4629	69.7603	3-5	361.5		1.95				361.5	1.95
75392	Male	13	Other Hispanic	1.52	66.6	171.9	22.5384	3	156	H	9.8	66.3	64.8	1659		8.1						91.9286	14.1785	45.9716	13-19	1659		8.1				1659	8.1
75398	Female	9	Non-Hispanic Black	0.61	22.7	126.2	14.253	2	108	H		35.6	34.1	755	1030	6.9	1					59.9286	20.2367	62.1056	6-12	892.5		3.95				892.5	3.95
75411	Male	7	Mexican American	1.45	24.3	122.4	16.2197	2	84	H		64.7	63.2	955		1.2						60.0714	18.0897	60.7443	6-12	955		1.2				955	1.2
75413	Female	18	Non-Hispanic Black	3.37	46.5	167.8	16.5146	1	216	H	10.2	58.6	33.6	1712	296	1	0.2					50.3571	6.89394	34.0104	13-19	1004		0.6				1004	0.6
75421	Male	7	Other/multiracial	3.35	21.1	118.5	15.0261	2	84	H		70.9	69.4	2037	2380	9.8	12.2			10	10	52.9286	24.1499	94.8637	6-12	2208.5		11	10	10	10	2208.5	21
75430	Male	9	Other/multiracial	3.08	48.3	146	22.659	4	108	H		81.4	79.9	299	2107	0.7	4.4					175.929	20.8893	58.7919	6-12	1203		2.55				1203	2.55
75431	Male	16	Mexican American	0.7	62.4	168.6	21.9518	2	192	H	10.1	73	71.6	2060	801	12	4.9					78.5	8.6725	38.8142	13-19	1430.5		8.45				1430.5	8.45
75433	Female	17	Non-Hispanic White	4.3	56.2	164	20.8953	2	204	H	9.6	97	95.6	1096	1248	6.7	4.2					99.5	16.0736	50.892	13-19	1172		5.45				1172	5.45
75439	Male	10	Non-Hispanic White	2.15	31.7	132.3	18.1109	2	120	H		43.9	42.4	292	1133	1.9	6.4			1.25		29.0714	15.3588	50.497	6-12	712.5		4.15	1.25		1.25	712.5	5.4
75452	Male	11	Non-Hispanic Black	3.72	51.6	158.9	20.4363	3	132	H		57.9	56.4	1464	1966	18.8	11.4			10	10	103.786	16.7878	63.0757	6-12	1715		15.1	10	10	10	1715	25.1
75454	Male	17	Other Hispanic	0.89	68.2	155.3	28.2775	4	204	H	9.6	78.2	76.7	432	553	4.1	1		500		25	112.5	13.6139	49.6803	13-19	492.5		2.55		25	25	492.5	27.55
75463	Male	14	Mexican American	3.4	60.1	160.2	23.418	3	168	H	10.2	42.2	40.7	942	1215	4.2	7.2					50.6429	12.3152	39.7348	13-19	1078.5		5.7				1078.5	5.7
75464	Female	8	Other Hispanic	1.72	54.9	138.9	28.4556	4	96	H		66.2	64.7	950	686	3.8	4.7					205.071	17.9923	66.2524	6-12	818		4.25				818	4.25
75475	Female	13	Non-Hispanic Black	0.72	99.1	164.7	36.5331	4	156	H	9.4	35.1	33.6	768	91	1.3	0.2					52.5	12.9186	42.3028	13-19	429.5		0.75				429.5	0.75
75477	Male	8	Mexican American	0.81	31.3	128.1	19.0742	3	96	H		65	63.6	1126		7.8						121.357	27.4282	87.2148	6-12	1126		7.8				1126	7.8
75478	Male	5	Other/multiracial	3.53	17.5	110.8	14.2547	2	60	H		58.2	56.7	778		4.9						120.643	21.4086	62.144	3-5	778		4.9				778	4.9
75480	Male	14	Mexican American	0.54	53.3	166.1	19.3191	2	168	H	9.9	80	78.6	688	1833	3.9	12.8					60.6429	13.9604	52.1071	13-19	1260.5		8.35				1260.5	8.35
75481	Female	14	Non-Hispanic Black	2.53	60.8	162.8	22.9401	2	168	H	9.6	60.2	58.7	530	406	4	2.3					53.0714	17.9692	51.4921	13-19	468		3.15				468	3.15
75493	Male	4	Mexican American	0.76	19.1	107.7	16.4665	2	48	H		85.2	83.7	1314	1074	6	7.6					81.7857	20.3709	63.2367	3-5	1194		6.8				1194	6.8
75494	Male	10	Non-Hispanic Black	1.56	49.8	143.1	24.3192	4	120	H		59.4	57.9	585	2023	0.3	15					91.6429	20.5347	70.8228	6-12	1304		7.65				1304	7.65
75502	Male	17	Other/multiracial	2.52	63.8	176.9	20.3875	2	204	H	9.7	67.5	66	973	982	5	4.8					72.2143	13.0026	35.3839	13-19	977.5		4.9				977.5	4.9
75503	Male	9	Non-Hispanic White	5	31.9	135.5	17.3745	2	108	H		74.8	73.3	1190	701	8.2	1					12.2143	19.3107	65.7761	6-12	945.5		4.6				945.5	4.6
75509	Male	9	Mexican American	0.57	32.8	130.3	19.319	3	108	H		80.9	79.4	491	1057	1.3	5.5		200			63.6429	17.7707	47.0644	6-12	774		3.4				774	3.4
75512	Female	17	Non-Hispanic Black	1.45	51.9	158.9	20.5551	2	204	H		31	28.1	456	495	3.4	1.2					50.0714	12.5922	41.4777	13-19	475.5		2.3				475.5	2.3
75514	Male	4	Non-Hispanic Black	2.94	16.4	106.6	14.4321	2	48	H		70.5	69	862	1104	0.3	4.9					7.21429	14.8034	48.7608	3-5	983		2.6				983	2.6
75518	Female	17	Non-Hispanic Black	0.07	53.5	165.3	19.5798	2	204	H	9.9	52	50.5	1156	2705	4.5	24.6					18.8333	9.55859	44.1419	13-19	1930.5		14.55				1930.5	14.55
75525	Male	11	Non-Hispanic White	2.52	50.6	150.6	22.3101	3	132	H		85.3	83.8	583	1399	0.2	6.9					44.7857	16.0055	55.99	6-12	991		3.55				991	3.55
75541	Female	6	Other/multiracial	3.17	22.7	123.4	14.9072	2	72	H		108	107	795	912	2.5	1.6					164	22.7265	60.3702	6-12	853.5		2.05				853.5	2.05
75554	Female	13	Non-Hispanic Black	0.77	60.4	160.8	23.3596	3	156	H	9.3	20.9	19.5	2182	1911	5.6	8.6					21.5	12.5573	41.9504	13-19	2046.5		7.1				2046.5	7.1
75559	Male	5	Mexican American	0.84	18.5	110.7	15.0965	2	60	H		78.4	76.9	2076	845	12	8.8					171.357	24.3611	78.9906	3-5	1460.5		10.4				1460.5	10.4
75560	Male	9	Mexican American	2.82	41.5	135.4	22.6366	4	108	H		72.5	71	820	649	6.3	2.9	80	80	5	5	118.5	17.3378	55.9863	6-12	734.5	80	4.6	5	5	5	814.5	9.6
75565	Male	9	Non-Hispanic White	0.88	45	139.8	23.0249	4	108	H		47.7	46.2	444	1631	3.1	11.8					268.929	25.5268	88.3454	6-12	1037.5		7.45				1037.5	7.45
75569	Female	5	Mexican American	3.48	17.8	110.1	14.684	2	60	H		66.7	65.2	455	531	4.4	2.2					61.6429	21.414	57.8144	3-5	493		3.3				493	3.3
75575	Male	8	Other Hispanic	0.89	39.9	131.9	22.9342	4	96	H		75.2	73.7	825	209	4.2	1.4					50.6429	17.1864	57.1515	6-12	517		2.8				517	2.8
75578	Male	16	Other Hispanic	0.61	64	175.8	20.7082	2	192	H	9.9	73.1	67.5	1626	660	6.7	3					74.5	11.7724	40.0133	13-19	1143		4.85				1143	4.85
75580	Female	12	Other/multiracial	1.49	76.4	170.3	26.3429	4	144	H	10.2	70.5	69.1	88	458	0.2	2.1			10	10	117.786	11.627	39.2515	6-12	273		1.15	10	10	10	273	11.15
75589	Female	13	Other/multiracial	0.26	41.7	148.4	18.9351	2	156	H	9.2	25.6	24.1	369	224	2.8	0.3					6.5	13.3708	44.1481	13-19	296.5		1.55				296.5	1.55
75597	Female	3	Non-Hispanic Black	1.28	14.7	98.9	15.0288	2	36	H		48.5	47	778	336	5.6	2.9				10	40.6429	19.6119	51.6782	3-5	557		4.25		10	10	557	14.25
75602	Male	14	Mexican American	1.34	74.3	171.1	25.3798	3	168	H	9.7	60	58.5	1582	888	6.3	1.1					64.5	13.7832	46.25	13-19	1235		3.7				1235	3.7
75614	Female	7	Non-Hispanic Black	0.31	23.9	126.7	14.8883	2	84	H		34.5	33	583	682	3.4	4.4					83.2143	19.2567	51.4771	6-12	632.5		3.9				632.5	3.9
75618	Male	13	Mexican American	1.47	79.3	171.4	26.993	4	156	H	10.1	57.5	56	844	1471	7.9	10					47.7857	9.00525	42.9753	13-19	1157.5		8.95				1157.5	8.95
75623	Male	9	Non-Hispanic White	2.02	31.8	132.3	18.168	2	108	H		76.3	74.8	871	358	4.9	1.9					102.214	20.2988	64.6213	6-12	614.5		3.4				614.5	3.4
75632	Female	3	Other/multiracial	0.91	10.7	86.6	14.2675	2	36	H		91.7	90.2	902	411	5.4	1.9					27.5	16.8998	58.2555	3-5	656.5		3.65				656.5	3.65
75634	Male	13	Non-Hispanic Black	1.45	45.5	161.8	17.3802	2	156	H		90.2	88.7	2102	2324	7	33.9				5	50.6429	13.4422	49.699	13-19	2213		20.45		5	5	2213	25.45
75639	Male	15	Non-Hispanic Black	1.44	77.7	165.5	28.3678	4	180	H	9.7	38.7	37.2	680	551	6.1	3.7					64.5	13.8383	46.2234	13-19	615.5		4.9				615.5	4.9
75648	Female	18	Other Hispanic	0.54	53.9	153.7	22.8161	2	216	H	9.7	57.4	55.9	737	1013	2.8	5.7	200	200	20	20	13.6429	14.3606	41.4713	13-19	875	200	4.25	20	20	20	1075	24.25
75649	Male	11	Non-Hispanic White	2.87	38.6	155.6	15.9429	2	132	H		69.4	67.9	1202	1065	1.6	5.5			5	5	142.5	18.3242	69.0203	6-12	1133.5		3.55	5	5	5	1133.5	8.55
75650	Female	13	Mexican American	1.28	65.2	155.5	26.9642	4	156	H	9.2	52.3	50.8	791	899	2.8	7.9					85.9286	16.7197	49.7741	13-19	845		5.35				845	5.35
75658	Male	8	Non-Hispanic Black	2.69	66	145.8	31.0477	4	96	H		53.3	51.8	1659	1306	8.4	4.1					61.0714	19.2061	55.6402	6-12	1482.5		6.25				1482.5	6.25
75659	Male	15	Non-Hispanic Black	0.78	95	181.9	28.7117	4	180	H	9.5	55.2	53.7	908	259	2	1.5					154.5	13.1718	44.7354	13-19	583.5		1.75				583.5	1.75
75665	Female	12	Other Hispanic	0.72	60.7	163.1	22.8182	3	144	H	9.7	74.3	72.8	668	1131	1.8	9					49.6429	15.8123	49.8755	6-12	899.5		5.4				899.5	5.4
75668	Male	10	Mexican American	2.36	26.6	132.8	15.0829	2	120	H		57.5	56	760	734	7.2	2.4					27.9286	17.8102	58.4174	6-12	747		4.8				747	4.8
75676	Female	6	Other/multiracial	1.14	18.3	113.1	14.3063	2	72	H		82.5	81	333	669	26.4	4.8			15		34.5	11.8892	38.0884	6-12	501		15.6	15		15	501	30.6
75678	Male	10	Other Hispanic	2.19	40.5	137.3	21.4839	3	120	H		86.4	84.9	442	1127	5	14.8					163.357	16.1072	64.4852	6-12	784.5		9.9				784.5	9.9
75692	Male	18	Non-Hispanic White	5	132.7	183.3	39.4954	4	216	H	9.9	72.7	69.5	712	3907	0.6	15.2					8.35714	19.9454	39.0584	13-19	2309.5		7.9				2309.5	7.9
75707	Female	14	Other Hispanic	0.58	90.5	157.4	36.5291	4	168	H	9.3	64.3	62.9	934	1065	3.7	3.6					94.6429	22.9775	60.9348	13-19	999.5		3.65				999.5	3.65
75711	Male	12	Mexican American	2.66	39.4	144	19.0008	2	144	H	10	55.3	53.8	938	1412	6.5	4.5					55.6429	14.3565	57.7294	6-12	1175		5.5				1175	5.5
75712	Male	11	Non-Hispanic White	2.22	48.3	154.5	20.2344	3	132	H		87	85.6	672	1492	7	11.5			10	10	41.2143	16.9452	47.2333	6-12	1082		9.25	10	10	10	1082	19.25
75715	Male	12	Other Hispanic	2.33	42.4	163.5	15.861	2	144	H	10	72.8	71.3	598	1342	6.3	4.7					233.357	14.5514	55.4172	6-12	970		5.5				970	5.5
75722	Male	15	Non-Hispanic Black	3.18	64.9	182.1	19.5715	2	180	H	9.3	43.2	41.7	1404	535	2.7	5.5					34.6667	14.5545	42.5794	13-19	969.5		4.1				969.5	4.1
75735	Male	19	Other/multiracial	3.53	77.5	165	28.4665	3	228	H	9.9	61.7	60.2	1877	1482	4.1	5.3	200	200	40	40	76.7857	9.48634	36.5558	13-19	1679.5	200	4.7	40	40	40	1879.5	44.7
75740	Female	5	Non-Hispanic Black	1.8	23.3	120.9	15.9406	2	60	H		61	59.5	473	1678	1.2	6.6			7.5	7.5	34.3571	16.3187	50.6811	3-5	1075.5		3.9	7.5	7.5	7.5	1075.5	11.4
75741	Female	11	Non-Hispanic White	0.88	44.8	149.2	20.1252	2	132	H		76	74.6	1325	1753	1.1	14.1					181.929	16.6215	65.5115	6-12	1539		7.6				1539	7.6
75753	Male	19	Mexican American	5	52.8	164.2	19.5834	2	228	H		23	20.9	603	626	0.3	3.1					66.3571	20.9225	47.2129	13-19	614.5		1.7				614.5	1.7
75759	Male	11	Other Hispanic	4.19	42.9	151	18.815	2	132	H		67.2	65.7	1683	1734	6.8	14.7			10	10	94	14.1253	56.1612	6-12	1708.5		10.75	10	10	10	1708.5	20.75
75760	Female	12	Other/multiracial	3.05	67.8	157.9	27.1935	4	144	H	9.4	39.1	37.6	1221	413	7	1.4					90.3571	16.9356	57.108	6-12	817		4.2				817	4.2
75766	Female	16	Non-Hispanic White	0.99	67.8	172.9	22.6798	2	192	H	9.6	72.4	70.9	826	1127	1.9	7.1			60	60	136.5	16.0674	57.903	13-19	976.5		4.5	60	60	60	976.5	64.5
75767	Female	9	Mexican American	1.47	38.9	134.9	21.376	3	108	H		49	47.5	1009	792	8.7	2.4					138.5	18.8839	52.1893	6-12	900.5		5.55				900.5	5.55
75770	Female	10	Non-Hispanic White	0.31	53	158.2	21.1769	3	120	H		61.8	60.3	2134	884	19.9	4.7					174	21.4694	70.095	6-12	1509		12.3				1509	12.3
75772	Female	15	Non-Hispanic White	5	65	172.8	21.7684	2	180	H		121	118	177	517	0.2	0.3	600				78.0714	11.5875	46.783	13-19	347	600	0.25				947	0.25
75773	Female	19	Non-Hispanic White	1.27	58.1	173.4	19.3232	2	228	H	9.1	88.4	86.9	80	768	1.9	0	200		10		39.7857	8.38226	32.1707	13-19	424	200	0.95	10		10	624	10.95
75777	Male	9	Other/multiracial	4.25	44.1	145.5	20.8311	3	108	H		59.4	57.9	1439	521	10.6	2.5	600		10		67.9286	13.0471	40.8429	6-12	980	600	6.55	10		10	1580	16.55
75791	Female	12	Non-Hispanic Black	3.24	50.5	167	18.1075	2	144	H	9.8	23.6	22.2	919	1153	2.1	0.9					74.2143	21.4471	58.6019	6-12	1036		1.5				1036	1.5
75796	Female	14	Non-Hispanic Black	1.16	108.7	167.6	38.6974	4	168	H	9.6	24.1	22.7	648	219	0.4	0.4					82.6429	17.5993	47.0895	13-19	433.5		0.4				433.5	0.4
75800	Male	9	Mexican American	0.7	57.2	146.6	26.6151	4	108	H		74.4	72.9	1084	1809	6	6.5					127.643	19.9512	63.8893	6-12	1446.5		6.25				1446.5	6.25
75810	Male	7	Non-Hispanic White	5	34.2	133.7	19.1321	4	84	H		87.2	85.7	1346	1229	8.7	5.6					108.214	14.2905	61.7497	6-12	1287.5		7.15				1287.5	7.15
75811	Female	8	Mexican American	1.25	45.4	131.2	26.3747	4	96	H		44	42.5	482	2300	3.9	13.3					36.2143	14.7124	45.6988	6-12	1391		8.6				1391	8.6
75813	Female	6	Non-Hispanic Black	0.48	22.8	119.5	15.9661	2	72	H		65.2	63.7	524	381	0.8	6					67.5	20.4295	61.7716	6-12	452.5		3.4				452.5	3.4
75815	Male	7	Other/multiracial	2.54	20.3	121	13.8652	2	84	H		63.1	61.6	584	291	1.7	5.2					51.7	18.2213	65.0065	6-12	437.5		3.45				437.5	3.45
75816	Female	17	Other/multiracial	2.15	46.9	161.4	18.0039	2	204	H	9.7	95.5	94	707	3672	1.2	22.4	250		20		91.3571	16.1556	45.3775	13-19	2189.5	250	11.8	20		20	2439.5	31.8
75827	Female	14	Other/multiracial	3.08	79.8	157.8	32.0471	4	168	H	9.5	77.2	75.7	948	326	5.9	4.4					151.929	10.864	35.1743	13-19	637		5.15				637	5.15
75829	Male	5	Mexican American	0.47	16	106	14.2399	2	60	H		64.5	63	3019	2479	14.8	10.7					22.3571	22.6415	55.601	3-5	2749		12.75				2749	12.75
75832	Female	14	Mexican American	0.9	50	158.1	20.0035	2	168	H	9.7	51.2	46.6	771		4.5						94.9286	15.7293	51.2824	13-19	771		4.5				771	4.5
75851	Male	11	Other Hispanic	5	41.2	142.6	20.2609	3	132	H		47.1	45.6	1341	1002	3.6	4.3					238.214	22.5136	72.8777	6-12	1171.5		3.95				1171.5	3.95
75852	Male	7	Non-Hispanic White	5	32.2	135.1	17.6419	3	84	H		82.5	81	1446	1620	5.1	2.3					199.071	21.7261	78.5472	6-12	1533		3.7				1533	3.7
75854	Male	18	Non-Hispanic White	2.46	79.4	185.9	22.9753	2	216	H	9.4	80.1	77	1752		11						25.2143	10.902	42.8517	13-19	1752		11				1752	11
75857	Female	7	Non-Hispanic Black	3.4	27.5	128.3	16.7063	2	84	H		77	75.5	674	582	2.9	4.1				15	172.786	18.7241	73.8794	6-12	628		3.5		15	15	628	18.5
75859	Female	11	Mexican American	4.17	53	161.1	20.4214	2	132	H		67.4	65.9	2177	674	8.3	4			5	5	57.3571	16.1535	59.0936	6-12	1425.5		6.15	5	5	5	1425.5	11.15
75862	Female	10	Other Hispanic	1.5	32.9	143	16.0888	2	120	H		77.8	76.3	1145	2393	9.1	18.8			10	10	162.786	16.9746	58.9402	6-12	1769		13.95	10	10	10	1769	23.95
75865	Female	5	Non-Hispanic Black	0.07	18.6	108	15.9465	2	60	H		61.8	60.3	820	345	4.9	2.2					25.0714	22.8245	53.8522	3-5	582.5		3.55				582.5	3.55
75866	Male	12	Mexican American	2.5	49	156	20.1348	2	144	H	9.7	55.8	54.3	1256	1548	6	3.7					179.357	20.3825	91.8325	6-12	1402		4.85				1402	4.85
75873	Male	9	Non-Hispanic White	3.17	35.7	143.8	17.2644	2	108	H		92.7	90.6	981	781	3.1	6					84.6429	17.4592	65.2122	6-12	881		4.55				881	4.55
75875	Male	14	Non-Hispanic Black	1.04	61.5	167.4	21.9464	2	168	H	9.9	27.4	26	349	273	1.7	3					32.0714	7.40298	33.0357	13-19	311		2.35				311	2.35
75876	Male	4	Non-Hispanic White	4.19	18.8	112.9	14.7493	2	48	H		60.4	58.9	619	422	0.3	2.8					39.9286	16.413	69.9164	3-5	520.5		1.55				520.5	1.55
75878	Female	12	Mexican American	0.88	45.8	149.7	20.4372	2	144	H	9.7	66.4	64.9	473	919	2.4	5.7					90.5	15.9711	49.0444	6-12	696		4.05				696	4.05
75880	Female	13	Other/multiracial	1.81	49.7	152	21.5114	2	156	H	9.4	51.8	50.3	580	227	1.7	0.2					99.0714	18.1061	54.8454	13-19	403.5		0.95				403.5	0.95
75901	Female	19	Non-Hispanic White	2.59	54.3	169.6	18.8777	2	228	H	9.2	64.5	63	726	798	3.4	1.5					95.7857	15.5923	39.751	13-19	762		2.45				762	2.45
75906	Male	17	Non-Hispanic White	1.16	91.7	168.1	32.4514	4	204	H	9.9	56	54.5	1132	712	0.4	1.6					62.9286	9.70945	36.8075	13-19	922		1				922	1
75916	Male	7	Non-Hispanic White	1.43	27.8	129.9	16.475	2	84	H		64	62.6	2433	519	15.4	1.9			15	7.5	30.9286	20.7844	62.5558	6-12	1476		8.65	11.25	11.25	11.25	1476	19.9
75920	Male	11	Mexican American	1.74	51.7	142.2	25.5677	4	132	H		70.8	69.3	1592	729	2.1	0.5					107.214	21.5191	55.7575	6-12	1160.5		1.3				1160.5	1.3
75931	Male	18	Other/multiracial	1.43	68.3	180.9	20.871	2	216	H	9.6	56.7	55.2	347	1171	0.9	0.9	250	250	2.5	2.5	110.643	15.6974	57.0649	13-19	759	250	0.9	2.5	2.5	2.5	1009	3.4
75935	Male	4	Mexican American	1.45	18.9	105.6	16.9486	3	48	H		86	84.6	717	1285	8.2	10.5					18.2143	18.8523	62.671	3-5	1001		9.35				1001	9.35
75941	Male	8	Non-Hispanic White	0.25	39.3	131.6	22.6924	4	96	H		57.6	56.1	976		8.6						186.643	22.6212	65.7415	6-12	976		8.6				976	8.6
75944	Male	16	Other/multiracial	5	81.7	176.91	26.1046	3	192	H	9.9	69.2	67.7	1122	1267	5.7	8.7	200	200	10	10	61.5	16.4181	58.998	13-19	1194.5	200	7.2	10	10	10	1394.5	17.2
75953	Female	4	Mexican American	0.26	18.3	109.2	15.3464	2	48	H		55.2	53.7	130	763	0.1	5					233.071	24.1489	79.2705	3-5	446.5		2.55				446.5	2.55
75961	Male	10	Mexican American	2.04	33.3	131.9	19.1406	2	120	H		42.4	40.9	997	918	3.2	3.3					219.643	24.3141	83.4699	6-12	957.5		3.25				957.5	3.25
75967	Female	7	Non-Hispanic Black	1.04	42.9	130.8	25.075	4	84	H		41.8	40.3	298	324	2.7	1.1					144.786	20.274	66.0737	6-12	311		1.9				311	1.9
75979	Female	6	Non-Hispanic Black	3.24	28	129.9	16.5936	2	72	H		23.3	21.8	224	734	0.1	1.2					41.9286	19.6189	60.5907	6-12	479		0.65				479	0.65
75981	Female	5	Non-Hispanic White	5	16.9	108.5	14.3558	2	60	H		92	90.6	927	1172	6.3	7.1			5		87.9286	17.2845	58.6982	3-5	1049.5		6.7	5		5	1049.5	11.7
75984	Male	15	Non-Hispanic Black	4.72	73	168.8	25.6199	3	180	H	9.5	71.8	70.3	1331	297	9	0.4					205.5	20.0925	62.2281	13-19	814		4.7				814	4.7
75995	Male	6	Non-Hispanic White	5	27.2	118.1	19.5015	4	72	H		88.2	86.7	787	387	4.4	2.5					258.929	30.0592	81.3308	6-12	587		3.45				587	3.45
75999	Male	19	Other/multiracial	0.25	74.8	175.1	24.3966	2	228	H	9.1	40.6	39.1	1122	402	0.6	0.4					134.643	12.1787	42.0908	13-19	762		0.5				762	0.5
76003	Female	10	Non-Hispanic White	4.67	37.8	140.4	19.176	2	120	H		65.5	64	1100	793	7.9	3	63				179.643	19.4371	63.5379	6-12	946.5	63	5.45				1009.5	5.45
76009	Female	11	Non-Hispanic Black	2.97	49	162.9	18.4652	2	132	H		66.8	65.3	574	575	4.2	0					47.6429	16.5148	58.5732	6-12	574.5		2.1				574.5	2.1
76014	Female	16	Other Hispanic	5	69.5	165.2	25.4662	3	192	H	9.9	63	59.8	284	822	0.3	4.9					128.929	14.4768	46.0748	13-19	553		2.6				553	2.6
76026	Female	9	Non-Hispanic White	2.66	31.1	133.8	17.3719	2	108	H		69.4	67.9	528	422	2.8	1.2					177.786	20.2538	49.3631	6-12	475		2				475	2
76027	Female	5	Other/multiracial	0.92	27.3	118.3	19.5071	4	60	H		67.5	66.1	1066	883	7.3	6.7					42.0714	20.8481	72.6201	3-5	974.5		7				974.5	7
76029	Male	3	Other/multiracial	2.94	15	98.4	15.4918	2	36	H		70.9	69.4	2663		36.6		600				95.3571	23.6598	76.3349	3-5	2663	600	36.6				3263	36.6
76032	Male	18	Mexican American	2.61	80.2	183.8	23.7401	2	216	H	9.8	55.5	54	1040	523	5	1.9					52.0714	7.08363	31.3039	13-19	781.5		3.45				781.5	3.45
76045	Female	12	Mexican American	2.25	66.2	153.3	28.1691	4	144	H	9.7	59	57.5	546	454	0	0.1					140.786	20.501	52.3626	6-12	500		0.05				500	0.05
76047	Male	9	Non-Hispanic White	3.77	33	141.9	16.3889	2	108	H		74.9	72.1	1467	670	8	4.2	10	10	2.5	2.5	147.786	18.7793	70.8303	6-12	1068.5	10	6.1	2.5	2.5	2.5	1078.5	8.6
76052	Female	10	Mexican American	0.92	42.2	140.9	21.2564	3	120	H		76.3	74.8	1487	953	3.8	21.9				10	72.5	17.0623	49.2776	6-12	1220		12.85		10	10	1220	22.85
76053	Female	5	Other Hispanic	5	21.1	114.5	16.0943	2	60	H		58.1	56.6	922	1147	6	4.9			10		123.357	15.4271	55.5676	3-5	1034.5		5.45	10		10	1034.5	15.45
76056	Male	17	Non-Hispanic Black	0.36	105.5	174.6	34.607	4	204	H	9.3	38.8	37.3	904	432	1	1.6					32.0714	8.97366	36.5726	13-19	668		1.3				668	1.3
76057	Male	18	Non-Hispanic White	2.2	58.6	173.5	19.467	2	216	H	9.4	55.1	53.6	540	465	0	5					310.929	12.8417	40.9647	13-19	502.5		2.5				502.5	2.5
76068	Female	13	Non-Hispanic Black	1.52	36.7	156.9	14.908	1	156	H	9.4	45.3	43.8	560	631	1.6	6.1					22.0714	12.609	43.1185	13-19	595.5		3.85				595.5	3.85
76083	Male	11	Non-Hispanic White	4.64	36.6	143.3	17.8233	2	132	H		62.4	60.9	1591	748	12.2	3.8			10	10	93.6429	17.8668	55.6908	6-12	1169.5		8	10	10	10	1169.5	18
76089	Female	17	Non-Hispanic White	1.21	90.8	163.6	33.925	4	204	H	9.6	60.4	58.9	763	546	4.4	2.5					102.333	16.1969	36.1454	13-19	654.5		3.45				654.5	3.45
76093	Female	11	Non-Hispanic White	5	38.8	151.8	16.8379	2	132	H		93.9	92.4	1321	1782	9.3	5.4			15		82.0714	15.5476	62.6254	6-12	1551.5		7.35	15		15	1551.5	22.35
76094	Male	18	Other Hispanic	0.54	59.2	161	22.8386	2	216	H	9.9	35.6	34.1	541	607	0.2	0.4					53.0714	13.9294	37.2646	13-19	574		0.3				574	0.3
76098	Male	5	Other/multiracial	1.47	21.8	121.2	14.8406	2	60	H		76	74.5	1180	1069	0.7	4.9					53.0714	24.8484	72.3905	3-5	1124.5		2.8				1124.5	2.8
76099	Female	14	Other/multiracial	1.43	53.2	165.9	19.3294	2	168	H	10	53.6	52.1	950	1286	1.2	2.9					126	13.9948	44.945	13-19	1118		2.05				1118	2.05
76105	Male	7	Other Hispanic	0	45.9	136.3	24.7071	4	84	H		86	84.5	994	528	4.1	5.3					245.214	25.1709	79.5271	6-12	761		4.7				761	4.7
76121	Male	11	Non-Hispanic Black	0.55	44.7	148.7	20.2156	3	132	H		65.5	64	2083	672	16.6	5.5					53.6429	12.5778	50.3632	6-12	1377.5		11.05				1377.5	11.05
76125	Male	12	Non-Hispanic White	3.17	64	164.7	23.5935	3	144	H	9.5	69.3	67.8	1133	1055	7.6	2.8					38.6429	12.8429	40.85	6-12	1094		5.2				1094	5.2
76165	Female	7	Mexican American	1.38	25.1	118	18.0264	3	84	H		65.5	64.1	774	861	3.6	5.4					45.5	16.4362	55.5535	6-12	817.5		4.5				817.5	4.5
76172	Male	13	Mexican American	1.34	49.6	162.5	18.7834	2	156	H	9.6	80.5	79	1056	1398	8.9	11.5					31.5	12.8177	35.3207	13-19	1227		10.2				1227	10.2
76173	Male	19	Other/multiracial	1.56	124.7	186	36.0446	4	228	H	9.7	35.6	34.1	2101	880	12.3	3.4					140.357	15.1831	57.1627	13-19	1490.5		7.85				1490.5	7.85
76176	Male	17	Non-Hispanic Black	0.85	76.5	181.4	23.2481	2	204	H	9.8	34.7	33.2	474	250	7	0.1					98.7857	12.0834	35.348	13-19	362		3.55				362	3.55
76177	Male	7	Non-Hispanic White	4.67	27.4	133.3	15.4202	2	84	H		80	78.5	773	244	5.1	2.4					67.2143	15.2057	60.3558	6-12	508.5		3.75				508.5	3.75
76185	Female	3	Other/multiracial	5	13.1	95	14.5152	2	36	H		52.2	50.7	648	595	3.1	1.1			5	5	130.786	19.3292	53.6671	3-5	621.5		2.1	5	5	5	621.5	7.1
76191	Female	18	Mexican American	0.47	59.2	156.9	24.0478	2	216	H	9.2	38.7	35.5	1131		6.6						58.9286	15.3487	48.1471	13-19	1131		6.6				1131	6.6
76195	Male	18	Other/multiracial	1.52	59.2	171	20.2455	2	216	H	10.6	57.5	56	694	763	2.9	2.9					98.3571	9.85334	56.751	13-19	728.5		2.9				728.5	2.9
76198	Female	11	Non-Hispanic White	0.93	46.6	154.3	19.5728	2	132	H		86.5	85.1	391	562	1.3	2.8					178.929	17.5801	63.0475	6-12	476.5		2.05				476.5	2.05
76210	Female	17	Mexican American	4.17	54.7	166.6	19.7078	2	204	H	9.5	60.5	59	374	220	2.5	1.7					95.2143	14.7695	46.9869	13-19	297		2.1				297	2.1
76211	Male	17	Mexican American	3.4	54.6	158.6	21.7063	2	204	H	9.8	40.3	38.8	1007	1133	5.4	3.3					89.3571	11.9386	38.6189	13-19	1070		4.35				1070	4.35
76214	Female	18	Mexican American	0.8	56.4	163.6	21.0723	2	216	H	9.7	53	51.5	555	217	1.4	0.3					129.357	12.9792	41.0169	13-19	386		0.85				386	0.85
[truncated: 1,313 more rows]
